# Supplementary material for: Computational discovery and annotation of conserved small open reading frames in fungal genomes
Source: BMC Bioinformatics. 2019 Feb 4;19(Suppl 13):551. doi: 10.1186/s12859-018-2550-2 (PMC7394265; doi:10.1186/s12859-018-2550-2)
Supplement: Supplementary file 1 — A listing of 1986 putative conserved sORFs predicted. This file contains a list of 1986 putative conserved sORFs predicted from all fungal genomes that can be viewed using Microsoft excel or text viewer. (TXT 151 kb) [file 12859_2018_2550_MOESM1_ESM.txt]

Additional file 1 � A listing of 1,986 putative conserved sORFs predicted
ID_sORFs	Description	Homologs	Length
A.bisporus-getge43422_1	#N/A	#N/A	77
A.bisporus-gi|426191772|gb|EKV41712.1|	hypothetical protein	Agaricus bisporus var. bisporus H97	71
A.bisporus-gi|426191924|gb|EKV41863.1|	hypothetical protein	Agaricus bisporus var. bisporus H97	71
A.bisporus-gi|426192063|gb|EKV42001.1|	60S ribosomal protein L39	Agaricus bisporus var. bisporus H97	51
A.bisporus-gi|426192406|gb|EKV42342.1|	hypothetical protein	Agaricus bisporus var. bisporus H97	67
A.bisporus-gi|426192748|gb|EKV42683.1|	hypothetical protein	Agaricus bisporus var. bisporus H97	51
A.bisporus-gi|426193063|gb|EKV42997.1|	hypothetical protein	Agaricus bisporus var. bisporus H97	58
A.bisporus-gi|426194038|gb|EKV43970.1|	DNA-directed RNA polymerases I, II, and III subunit RPABC5	Agaricus bisporus var. bisporus H97	76
A.bisporus-gi|426194348|gb|EKV44280.1|	hypothetical protein	Agaricus bisporus var. bisporus H97	66
A.bisporus-gi|426194352|gb|EKV44284.1|	hypothetical protein	Picea sitchensis	49
A.bisporus-gi|426194358|gb|EKV44290.1|	hypothetical protein	Agaricus bisporus var. bisporus H97	49
A.bisporus-gi|426196797|gb|EKV46725.1|	hypothetical protein	Agaricus bisporus var. bisporus H97	75
A.bisporus-gi|426197474|gb|EKV47401.1|	hypothetical protein	Agaricus bisporus var. bisporus H97	77
A.bisporus-gi|426198902|gb|EKV48827.1|	hypothetical protein	Agaricus bisporus var. bisporus H97	77
A.bisporus-gi|426200138|gb|EKV50062.1|	hypothetical protein	Agaricus bisporus var. bisporus H97	63
A.bisporus-gi|426200236|gb|EKV50160.1|	Plasma membrane proteolipid 3	Agaricus bisporus var. bisporus H97	57
A.bisporus-gi|426200313|gb|EKV50237.1|	Translation machinery-associated protein 7	Agaricus bisporus var. bisporus H97	57
A.bisporus-gi|426201009|gb|EKV50932.1|	H/ACA ribonucleoprotein complex subunit 3	Agaricus bisporus var. bisporus H97	64
A.bisporus-gi|426201471|gb|EKV51394.1|	hypothetical protein	Agaricus bisporus var. bisporus H97	52
A.bisporus-gi|426201531|gb|EKV51454.1|	40S ribosomal protein S28A	Agaricus bisporus var. bisporus H97	69
A.bisporus-gi|426201650|gb|EKV51573.1|	40S ribosomal protein S29	Mycena chlorophos	56
A.bisporus-gi|426201919|gb|EKV51842.1|	hypothetical protein	Agaricus bisporus var. bisporus H97	63
A.bisporus-sf1058_1	#N/A	#N/A	13
A.bisporus-sf1213_1	#N/A	#N/A	35
A.bisporus-sf1342_1	#N/A	#N/A	24
A.bisporus-sf1388_1	#N/A	#N/A	43
A.bisporus-sf2474_1	#N/A	#N/A	11
A.bisporus-sf2688_1	#N/A	#N/A	12
A.bisporus-sf2889_1	#N/A	#N/A	57
A.bisporus-sf2971_1	#N/A	#N/A	14
A.bisporus-sf334_1	#N/A	#N/A	32
A.bisporus-sf3582_1	#N/A	#N/A	14
A.bisporus-sf3944_1	DNA repair protein Rad51	Schizophyllum commune H4-8	33
A.bisporus-sf4252_1	#N/A	#N/A	30
A.bisporus-sf4440_1	#N/A	#N/A	42
A.bisporus-sf4474_1	#N/A	#N/A	12
A.bisporus-sf4645_1	#N/A	#N/A	18
A.bisporus-sf4874_1	#N/A	#N/A	72
A.bisporus-sf6135_1	hypothetical protein	Agaricus bisporus var. burnettii JB137-S8	75
A.bisporus-sf6360_1	#N/A	#N/A	13
A.bisporus-sf760_1	#N/A	#N/A	53
A.bisporus-sf952_1	#N/A	#N/A	45
A.bisporus-sf972_1	#N/A	#N/A	50
Afum-gi|146322769|ref|XP_001481648.1|	ATP synthase subunit J	Aspergillus fischeri NRRL 181	57
Afum-gi|146323143|ref|XP_001481586.1|	conserved hypothetical protein	Aspergillus fumigatus Af293	58
Afum-gi|146323545|ref|XP_001481527.1|	conserved hypothetical protein	Aspergillus fumigatus Af293	78
Afum-gi|146323875|ref|XP_751555.2|	NADH-ubiquinone oxidoreductase complex 1/LYR family protein	Aspergillus fumigatus Af293	71
Afum-gi|146324357|ref|XP_001481453.1|	TOM complex component Tom7	Aspergillus fischeri NRRL 181	53
Afum-gi|146324397|ref|XP_001481457.1|	conserved hypothetical protein	Aspergillus fumigatus Af293	76
Afum-gi|70983548|ref|XP_747301.1|	small nuclear ribonucleoprotein G (snRNP-G), putative	Aspergillus fumigatus Af293	78
Afum-gi|70984368|ref|XP_747698.1|	conserved hypothetical protein	Aspergillus fumigatus Af293	69
Afum-gi|70984651|ref|XP_747832.1|	40S ribosomal protein S30A	Aspergillus fumigatus Af293	62
Afum-gi|70985014|ref|XP_748013.1|	hypothetical protein	Aspergillus fumigatus Af293	60
Afum-gi|70985518|ref|XP_748265.1|	hypothetical protein	Aspergillus fumigatus Af293	74
Afum-gi|70985763|ref|XP_748387.1|	conserved hypothetical protein	Aspergillus fumigatus Af293	56
Afum-gi|70987162|ref|XP_749061.1|	40S ribosomal protein S28	Aspergillus fumigatus Af293	56
Afum-gi|70990424|ref|XP_750061.1|	60S ribosomal protein L29	Aspergillus fumigatus Af293	65
Afum-gi|70991252|ref|XP_750475.1|	Inner kinetochore subunit wip1	Aspergillus fumigatus Af293	78
Afum-gi|70992603|ref|XP_751150.1|	40S ribosomal protein S29	Aspergillus fumigatus Af293	78
Afum-gi|70992635|ref|XP_751166.1|	hypothetical protein	Aspergillus fumigatus Af293	76
Afum-gi|70993574|ref|XP_751634.1|	metallothionein-I gene transcription activator	Aspergillus fumigatus Af293	76
Afum-gi|70994526|ref|XP_752041.1|	60S ribosomal protein L38	Aspergillus fumigatus Af293	80
Afum-gi|70994958|ref|XP_752255.1|	metal homeostasis factor ATX1	Aspergillus fumigatus Af293	79
Afum-gi|70995910|ref|XP_752710.1|	AN1-type zinc finger protein TMC1	Aspergillus fumigatus Af293	72
Afum-gi|70996963|ref|XP_753236.1|	Glucose-repressible gene protein	Aspergillus fumigatus Af293	69
Afum-gi|70998014|ref|XP_753739.1|	NADH-ubiquinone oxidoreductase 9.5 kDa subunit	Aspergillus fumigatus Af293	76
Afum-gi|70998899|ref|XP_754171.1|	RNA polymerase II general transcription and DNA repair factor TFIIH component Tfb5, putative	Aspergillus fumigatus Af293	72
Afum-gi|70998921|ref|XP_754182.1|	Cytochrome c oxidase subunit 7A	Aspergillus fischeri NRRL 181	62
Afum-gi|70999334|ref|XP_754386.1|	stress response RCI peptide, putative	Aspergillus fumigatus Af293	57
Afum-gi|70999702|ref|XP_754568.1|	Translation machinery-associated protein 7	Aspergillus fumigatus Af293	68
Afum-gi|71000295|ref|XP_754842.1|	Cytochrome C oxidase copper chaperone (COX17)	Aspergillus fumigatus Af293	76
Afum-gi|71000940|ref|XP_755151.1|	Ubiquitin-like protein 1	Aspergillus fumigatus Af293	80
Afum-gi|71001168|ref|XP_755265.1|	Mitochondrial ATP synthase epsilon chain domain-containing protein	Aspergillus fumigatus Af293	71
Afum-sf10751_1	#N/A	#N/A	36
Afum-sf12648_1	#N/A	#N/A	44
Afum-sf13218_1	#N/A	#N/A	27
Afum-sf13862_1	#N/A	#N/A	14
Afum-sf14483_1	#N/A	#N/A	11
Afum-sf1515_1	#N/A	#N/A	13
Afum-sf16047_1	#N/A	#N/A	11
Afum-sf164_1	hypothetical protein	Aspergillus fumigatus	43
Afum-sf17878_1	#N/A	#N/A	12
Afum-sf19821_1	#N/A	#N/A	11
Afum-sf21756_1	#N/A	#N/A	13
Afum-sf2183_1	#N/A	#N/A	12
Afum-sf24028_1	#N/A	#N/A	79
Afum-sf24098_1	#N/A	#N/A	12
Afum-sf24531_1	#N/A	#N/A	23
Afum-sf25522_1	#N/A	#N/A	49
Afum-sf25930_1	#N/A	#N/A	47
Afum-sf29722_1	#N/A	#N/A	12
Afum-sf299_1	#N/A	#N/A	64
Afum-sf31393_1	#N/A	#N/A	56
Afum-sf31786_1	#N/A	#N/A	73
Afum-sf34604_1	#N/A	#N/A	25
Afum-sf41160_1	#N/A	#N/A	41
Afum-sf415_1	#N/A	#N/A	11
Afum-sf6514_1	#N/A	#N/A	11
Afum-sf898_1	#N/A	#N/A	66
A.nidulans-getge40563_1	#N/A	#N/A	38
A.nidulans-gi|67516791|ref|XP_658281.1|	AN1-type zinc finger protein TMC1	Aspergillus nidulans FGSC A4	72
A.nidulans-gi|67521790|ref|XP_658956.1|	Protein kish-A	Aspergillus nidulans FGSC A4	65
A.nidulans-gi|67521808|ref|XP_658965.1|	Mitotic-spindle organizing protein 1	Aspergillus nidulans FGSC A4	74
A.nidulans-gi|67522076|ref|XP_659099.1|	Small nuclear ribonucleoprotein G	Aspergillus nidulans FGSC A4	78
A.nidulans-gi|67524029|ref|XP_660075.1|	hypothetical protein	Aspergillus nidulans FGSC A4	75
A.nidulans-gi|67526677|ref|XP_661400.1|	hypothetical protein	Aspergillus nidulans FGSC A4	67
A.nidulans-gi|67536838|ref|XP_662193.1|	transporter Sec61 subunit gamma	Aspergillus nidulans FGSC A4	70
A.nidulans-gi|67537024|ref|XP_662286.1|	NADH-ubiquinone oxidoreductase 9.5 kDa subunit	Aspergillus nidulans FGSC A4	76
A.nidulans-gi|67537234|ref|XP_662391.1|	60S ribosomal protein L37	Aspergillus nidulans FGSC A4	75
A.nidulans-gi|67537534|ref|XP_662541.1|	Translation machinery-associated protein 7	Aspergillus nidulans FGSC A4	68
A.nidulans-gi|67540334|ref|XP_663941.1|	Protease B inhibitor 2	Aspergillus nidulans FGSC A4	70
A.nidulans-gi|67540768|ref|XP_664158.1|	Histone H3-like centromeric protein hH3v	Aspergillus cristatus	57
A.nidulans-gi|67540924|ref|XP_664236.1|	40S ribosomal protein S28	Aspergillus nidulans FGSC A4	68
A.nidulans-gi|67541058|ref|XP_664303.1|	Electron transfer flavoprotein subunit alpha	Aspergillus nidulans FGSC A4	73
A.nidulans-gi|67901260|ref|XP_680886.1|	hypothetical protein	Aspergillus nidulans FGSC A4	78
A.nidulans-gi|67902534|ref|XP_681523.1|	H/ACA ribonucleoprotein complex subunit 3	Aspergillus nidulans FGSC A4	67
A.nidulans-gi|67903436|ref|XP_681974.1|	40S ribosomal protein S30A	Aspergillus nidulans FGSC A4	61
A.nidulans-gi|67903454|ref|XP_681983.1|	hypothetical protein	Aspergillus nidulans FGSC A4	62
A.nidulans-sf117993_1	#N/A	#N/A	11
A.nidulans-sf118036_1	amino acid permease	Aspergillus terreus NIH2624	70
A.nidulans-sf118099_1	#N/A	#N/A	12
A.nidulans-sf118502_1	#N/A	#N/A	11
A.nidulans-sf136738_1	#N/A	#N/A	21
A.nidulans-sf138369_1	#N/A	#N/A	23
A.nidulans-sf139809_1	#N/A	#N/A	49
A.nidulans-sf2616_1	#N/A	#N/A	12
A.nidulans-sf288153_1	#N/A	#N/A	11
A.nidulans-sf298_1	#N/A	#N/A	13
A.nidulans-sf33636_1	#N/A	#N/A	35
A.nidulans-sf34203_1	#N/A	#N/A	11
A.nidulans-sf34894_1	#N/A	#N/A	20
A.nidulans-sf358_1	#N/A	#N/A	42
A.nidulans-sf62715_1	#N/A	#N/A	23
A.nidulans-sf63675_1	#N/A	#N/A	57
A.nidulans-sf6368_1	#N/A	#N/A	75
A.nidulans-sf65_1	#N/A	#N/A	11
A.nidulans-sf66599_1	#N/A	#N/A	33
A.nidulans-sf7541_1	#N/A	#N/A	53
A.nidulans-sf756_1	#N/A	#N/A	36
A.nidulans-sf7600_1	hypothetical protein	Penicillium steckii	61
A.niger-getge29320_1	hypothetical protein	Aspergillus niger ATCC 1015	79
A.niger-gi|145229219|ref|XP_001388918.1|	60S ribosomal protein L29	Aspergillus niger CBS 513.88	65
A.niger-gi|145229681|ref|XP_001389149.1|	metallothionein-I gene transcription activator	Aspergillus niger CBS 513.88	74
A.niger-gi|145230191|ref|XP_001389404.1|	NADH-ubiquinone oxidoreductase 6.6kD subunit	Aspergillus niger CBS 513.88	74
A.niger-gi|145230529|ref|XP_001389573.1|	transporter Sec61 subunit gamma	Aspergillus niger CBS 513.88	70
A.niger-gi|145234041|ref|XP_001400393.1|	Cytochrome C oxidase copper chaperone (COX17)	Aspergillus niger	74
A.niger-gi|145234653|ref|XP_001389975.1|	hypothetical protein	Aspergillus niger CBS 513.88	54
A.niger-gi|145236012|ref|XP_001390654.1|	ubiquitin-like protein 1	Aspergillus niger CBS 513.88	78
A.niger-gi|145236733|ref|XP_001391014.1|	40S ribosomal protein S29	Aspergillus niger CBS 513.88	56
A.niger-gi|145237706|ref|XP_001391500.1|	NADH-ubiquinone oxidoreductase subunit	Aspergillus niger CBS 513.88	76
A.niger-gi|145238174|ref|XP_001391734.1|	ATP synthase subunit J	Aspergillus niger CBS 513.88	57
A.niger-gi|145238654|ref|XP_001391974.1|	hypothetical protein	Aspergillus niger CBS 513.88	75
A.niger-gi|145239017|ref|XP_001392155.1|	metal homeostasis factor ATX1	Aspergillus niger CBS 513.88	79
A.niger-gi|145240437|ref|XP_001392865.1|	hypothetical protein	Aspergillus niger CBS 513.88	60
A.niger-gi|145242138|ref|XP_001393715.1|	Cytochrome c oxidase subunit 7A	Aspergillus niger CBS 513.88	61
A.niger-gi|145242598|ref|XP_001393872.1|	hypothetical protein	Aspergillus niger CBS 513.88	73
A.niger-gi|145242712|ref|XP_001393929.1|	H/ACA ribonucleoprotein complex subunit 3	Aspergillus niger	67
A.niger-gi|145243274|ref|XP_001394173.1|	40S ribosomal protein S30	Aspergillus niger CBS 513.88	62
A.niger-gi|145244981|ref|XP_001394760.1|	mitochondrial 54S ribosomal protein YmL39	Aspergillus niger CBS 513.88	60
A.niger-gi|145247995|ref|XP_001396246.1|	40S ribosomal protein S28	Aspergillus niger CBS 513.88	68
A.niger-gi|145251870|ref|XP_001397448.1|	hypothetical protein	Aspergillus niger CBS 513.88	78
A.niger-gi|145252486|ref|XP_001397756.1|	Translation machinery associated TMA7	Aspergillus niger CBS 513.88	68
A.niger-gi|145253286|ref|XP_001398156.1|	Cytochrome c oxidase assembly factor 3	Aspergillus niger CBS 513.88	72
A.niger-gi|145256810|ref|XP_001401523.1|	Cytochrome c oxidase subunit 7C	Aspergillus niger CBS 513.88	78
A.niger-gi|145257035|ref|XP_001401594.1|	60S ribosomal protein L38	Aspergillus niger CBS 513.88	80
A.niger-gi|145258513|ref|XP_001402079.1|	Cytochrome c oxidase subunit VII	Aspergillus niger CBS 513.88	76
A.niger-gi|317025364|ref|XP_003188533.1|	hypothetical protein	Aspergillus niger CBS 513.88	75
A.niger-gi|317025524|ref|XP_003188538.1|	DNA repair protein	Aspergillus niger CBS 513.88	77
A.niger-gi|317026667|ref|XP_003188576.1|	cytochrome c oxidase subunit 6B	Aspergillus niger CBS 513.88	80
A.niger-gi|317026757|ref|XP_003188578.1|	V-type proton ATPase subunit e	Aspergillus niger CBS 513.88	75
A.niger-gi|317027004|ref|XP_001399936.2|	Plasma membrane proteolipid 3	Aspergillus niger CBS 513.88	57
A.niger-gi|317029583|ref|XP_003188722.1|	hypothetical protein	Aspergillus niger CBS 513.88	65
A.niger-gi|317029612|ref|XP_003188723.1|	hypothetical protein	Aspergillus niger CBS 513.88	73
A.niger-gi|317029654|ref|XP_001392057.2|	Inner kinetochore subunit wip1	Aspergillus niger CBS 513.88	78
A.niger-gi|317030247|ref|XP_001392208.2|	protein kish-A	Aspergillus niger CBS 513.88	74
A.niger-gi|317030453|ref|XP_003188742.1|	Mitochondrial outer membrane translocase subunit Tom5	Aspergillus niger CBS 513.88	49
A.niger-gi|317030545|ref|XP_003188746.1|	AN1-type zinc finger protein TMC1	Aspergillus luchuensis	72
A.niger-gi|317030570|ref|XP_003188747.1|	NADH dehydrogenase [ubiquinone] 1 alpha subcomplex assembly factor 8	Aspergillus niger CBS 513.88	60
A.niger-gi|317030703|ref|XP_003188751.1|	hypothetical protein	Aspergillus niger CBS 513.88	75
A.niger-gi|317030761|ref|XP_001392196.2|	mitotic-spindle organizing protein associated with a ring of gamma-tubulin 1	Aspergillus niger CBS 513.88	78
A.niger-gi|317031446|ref|XP_001393483.2|	RNA polymerase II transcription factor B subunit 5	Aspergillus niger CBS 513.88	72
A.niger-gi|317032161|ref|XP_003188810.1|	Cytochrome b-c1 complex subunit 9	Aspergillus niger CBS 513.88	69
A.niger-gi|317032358|ref|XP_003188821.1|	ubiquitin-conjugating enzyme E2 8	Aspergillus niger CBS 513.88	68
A.niger-gi|317032799|ref|XP_003188839.1|	hypothetical protein	Aspergillus niger CBS 513.88	66
A.niger-gi|317033397|ref|XP_001395565.2|	Protein stunted	Aspergillus niger CBS 513.88	74
A.niger-gi|317034325|ref|XP_003188885.1|	UV-induced uvi15	Aspergillus niger CBS 513.88	73
A.niger-gi|317034608|ref|XP_001400711.2|	ATP synthase subunit K	Aspergillus niger CBS 513.88	73
A.niger-gi|317034697|ref|XP_001400940.2|	DASH complex subunit DAD4	Aspergillus niger CBS 513.88	78
A.niger-gi|317035259|ref|XP_003188910.1|	TOM complex component Tom7	Aspergillus niger CBS 513.88	53
A.niger-gi|317035363|ref|XP_003188915.1|	hypothetical protein	Aspergillus niger CBS 513.88	65
A.niger-gi|317035397|ref|XP_003188916.1|	hypothetical protein	Aspergillus niger CBS 513.88	66
A.niger-gi|317036126|ref|XP_003188937.1|	Mitochondrial distribution and morphology protein 35	Aspergillus niger CBS 513.88	80
A.niger-gi|317036132|ref|XP_003188938.1|	hypothetical protein	Aspergillus niger CBS 513.88	79
A.niger-gi|317036247|ref|XP_003188943.1|	Cytochrome oxidase assembly factor 4	Aspergillus niger CBS 513.88	78
A.niger-gi|317036310|ref|XP_001398084.2|	small nuclear ribonucleoprotein G (snRNP-G), putative	Aspergillus niger CBS 513.88	78
A.niger-gi|317036667|ref|XP_001397824.2|	hypothetical protein	Aspergillus niger CBS 513.88	68
A.niger-gi|317037001|ref|XP_003188966.1|	NADH dehydrogenase [ubiquinone] 1 beta subcomplex subunit 2	Aspergillus fischeri NRRL 181	51
A.niger-gi|77020005|ref|YP_337886.1|	ATP synthase protein 9	Cercospora zeina	74
A.niger-sf1164_1	#N/A	#N/A	34
A.niger-sf12260_1	#N/A	#N/A	13
A.niger-sf14229_1	#N/A	#N/A	16
A.niger-sf14304_1	#N/A	#N/A	13
A.niger-sf14790_1	#N/A	#N/A	12
A.niger-sf15065_1	#N/A	#N/A	26
A.niger-sf16078_1	#N/A	#N/A	11
A.niger-sf16678_1	#N/A	#N/A	12
A.niger-sf16963_1	#N/A	#N/A	67
A.niger-sf1747_1	hypothetical protein	Aspergillus niger	71
A.niger-sf20209_1	#N/A	#N/A	13
A.niger-sf20621_1	#N/A	#N/A	34
A.niger-sf25131_1	#N/A	#N/A	13
A.niger-sf3105_1	#N/A	#N/A	11
A.niger-sf6252_1	#N/A	#N/A	13
A.niger-sf757_1	#N/A	#N/A	33
A.niger-sf8999_1	#N/A	#N/A	35
A.oryzae-getge20261_1	hypothetical protein	Aspergillus arachidicola	64
A.oryzae-getge34139_1	#N/A	#N/A	68
A.oryzae-gi|317137121|ref|XP_003190022.1|	NADH dehydrogenase [ubiquinone] 1 alpha subcomplex assembly factor 8	Aspergillus nomius NRRL 13137	60
A.oryzae-gi|317137172|ref|XP_003190030.1|	AN1-type zinc finger protein TMC1	Aspergillus flavus AF70	72
A.oryzae-gi|317137564|ref|XP_003190070.1|	40S ribosomal protein S30	Aspergillus flavus NRRL3357	62
A.oryzae-gi|317137727|ref|XP_003190083.1|	Inner kinetochore subunit wip1	Aspergillus flavus AF70	78
A.oryzae-gi|317138287|ref|XP_003189031.1|	DNA repair protein	Aspergillus flavus AF70	77
A.oryzae-gi|317138681|ref|XP_003189071.1|	60S ribosomal protein L39	Aspergillus flavus AF70	51
A.oryzae-gi|317138764|ref|XP_003189082.1|	NADH dehydrogenase [ubiquinone] 1 beta subcomplex subunit 2	Aspergillus nomius NRRL 13137	51
A.oryzae-gi|317138891|ref|XP_003189099.1|	60S ribosomal protein L41	Aspergillus bombycis	62
A.oryzae-gi|317139238|ref|XP_001817362.2|	conserved hypothetical protein	Aspergillus flavus NRRL3357	78
A.oryzae-gi|317139686|ref|XP_001817686.2|	small nuclear ribonucleoprotein G (snRNP-G), putative	Aspergillus nomius NRRL 13137	78
A.oryzae-gi|317139792|ref|XP_003189201.1|	stress response RCI peptide, putative	Aspergillus flavus NRRL3357	57
A.oryzae-gi|317139834|ref|XP_003189205.1|	60S ribosomal protein L29	Aspergillus flavus AF70	65
A.oryzae-gi|317139855|ref|XP_003189207.1|	hypothetical protein	Aspergillus flavus AF70	74
A.oryzae-gi|317140089|ref|XP_003189235.1|	NADH-ubiquinone oxidoreductase 6.6kD subunit	Aspergillus flavus AF70	74
A.oryzae-gi|317140250|ref|XP_003189250.1|	40S ribosomal protein S28	Aspergillus nomius NRRL 13137	68
A.oryzae-gi|317140459|ref|XP_003189263.1|	Mitochondrial distribution and morphology protein 35	Aspergillus flavus AF70	80
A.oryzae-gi|317140837|ref|XP_003189303.1|	hypothetical protein	Aspergillus nomius NRRL 13137	65
A.oryzae-gi|317140890|ref|XP_001818467.2|	hypothetical protein	Aspergillus oryzae 3.042	78
A.oryzae-gi|317140892|ref|XP_003189307.1|	hypothetical protein	Aspergillus flavus AF70	76
A.oryzae-gi|317140944|ref|XP_003189314.1|	S-adenosylmethionine-dependent methyltransferase, putative	Aspergillus flavus NRRL3357	72
A.oryzae-gi|317140984|ref|XP_003189316.1|	mitotic-spindle organizing protein	Aspergillus flavus AF70	58
A.oryzae-gi|317141011|ref|XP_003189318.1|	metal homeostasis factor ATX1	Aspergillus flavus NRRL3357	79
A.oryzae-gi|317141872|ref|XP_003189402.1|	Lysine--tRNA ligase	Aspergillus flavus NRRL3357	44
A.oryzae-gi|317142658|ref|XP_001819011.2|	Cytochrome b-c1 complex subunit 9	Aspergillus flavus NRRL3357	68
A.oryzae-gi|317142800|ref|XP_003189441.1|	ubiquitin-conjugating enzyme E2 8	Aspergillus niger CBS 513.88	67
A.oryzae-gi|317142802|ref|XP_003189442.1|	ubiquitin-conjugating enzyme E2 8	Aspergillus niger CBS 513.88	69
A.oryzae-gi|317142804|ref|XP_003189443.1|	ubiquitin-conjugating enzyme E2 8	Aspergillus niger CBS 513.88	70
A.oryzae-gi|317142825|ref|XP_003189446.1|	mitochondrial 54S ribosomal protein YmL39	Aspergillus flavus NRRL3357	60
A.oryzae-gi|317143547|ref|XP_003189515.1|	hypothetical protein	Aspergillus flavus AF70	54
A.oryzae-gi|317143604|ref|XP_003189521.1|	40S ribosomal protein S29	Aspergillus oryzae	56
A.oryzae-gi|317143632|ref|XP_003189523.1|	hypothetical protein	Aspergillus flavus AF70	75
A.oryzae-gi|317143781|ref|XP_003189535.1|	hypothetical protein	Aspergillus steynii IBT 23096	79
A.oryzae-gi|317143877|ref|XP_003189545.1|	Translation machinery-associated protein 7	Aspergillus flavus NRRL3357	68
A.oryzae-gi|317144439|ref|XP_003189600.1|	metallothionein-I gene transcription activator	Aspergillus flavus NRRL3357	73
A.oryzae-gi|317144716|ref|XP_003189621.1|	Cytochrome c oxidase subunit VII	Aspergillus flavus AF70	76
A.oryzae-gi|317146099|ref|XP_003189771.1|	60S ribosomal protein L38	Aspergillus flavus NRRL3357	80
A.oryzae-gi|317146205|ref|XP_003189780.1|	Cytochrome c oxidase subunit 7C	Aspergillus oryzae	78
A.oryzae-gi|317146719|ref|XP_003189845.1|	hypothetical protein	Aspergillus niger CBS 513.88	45
A.oryzae-gi|317146885|ref|XP_003189862.1|	Protease B inhibitor 2	Aspergillus nomius NRRL 13137	70
A.oryzae-gi|317147194|ref|XP_003189897.1|	V-type proton ATPase subunit e	Aspergillus arachidicola	75
A.oryzae-gi|317148115|ref|XP_003190159.1|	GPI anchored glycoprotein	Aspergillus flavus AF70	79
A.oryzae-gi|317148324|ref|XP_003190178.1|	conserved hypothetical protein	Aspergillus flavus NRRL3357	73
A.oryzae-gi|317148409|ref|XP_003190191.1|	H/ACA ribonucleoprotein complex subunit 3	Aspergillus oryzae	67
A.oryzae-gi|317148791|ref|XP_003190243.1|	TOM complex component Tom7	Aspergillus niger CBS 513.88	53
A.oryzae-gi|317148986|ref|XP_003190265.1|	conserved hypothetical protein	Aspergillus flavus NRRL3357	68
A.oryzae-gi|317149434|ref|XP_001823384.2|	RNA polymerase II transcription factor B subunit 5	Aspergillus nomius NRRL 13137	73
A.oryzae-gi|317149455|ref|XP_003190324.1|	Cytochrome c oxidase subunit 7A	Aspergillus flavus AF70	61
A.oryzae-gi|317149535|ref|XP_003190335.1|	hypothetical protein	Aspergillus flavus AF70	67
A.oryzae-gi|317150243|ref|XP_003190400.1|	conserved hypothetical protein	Aspergillus flavus NRRL3357	61
A.oryzae-gi|317150612|ref|XP_003190437.1|	conserved hypothetical protein	Aspergillus flavus NRRL3357	78
A.oryzae-gi|317151238|ref|XP_003190498.1|	uncharacterized protein	Aspergillus flavus NRRL3357	76
A.oryzae-gi|317151412|ref|XP_003190516.1|	transporter Sec61 subunit gamma	Aspergillus bombycis	70
A.oryzae-gi|317151537|ref|XP_003190531.1|	Cytochrome C oxidase copper chaperone (COX17)	Aspergillus flavus NRRL3357	72
A.oryzae-gi|317151612|ref|XP_003190543.1|	NADH-ubiquinone oxidoreductase 9.5 kDa subunit	Aspergillus flavus NRRL3357	76
A.oryzae-gi|317155294|ref|XP_003190583.1|	DNA-directed RNA polymerases I, II, and III subunit RPABC5	Aspergillus flavus AF70	74
A.oryzae-gi|317157139|ref|XP_003190810.1|	hypothetical protein	Aspergillus nomius NRRL 13137	68
A.oryzae-gi|317157212|ref|XP_003190819.1|	Cytochrome oxidase assembly factor 4	Aspergillus nomius NRRL 13137	76
A.oryzae-gi|317157262|ref|XP_003190825.1|	Mitochondrial ATP synthase epsilon chain domain-containing protein	Aspergillus flavus NRRL3357	72
A.oryzae-gi|317157413|ref|XP_003190840.1|	ubiquitin-like protein 1	Aspergillus flavus AF70	80
A.oryzae-gi|317157796|ref|XP_003190880.1|	ATP synthase subunit K	Aspergillus flavus NRRL3357	75
A.oryzae-gi|317157956|ref|XP_003190908.1|	Cytochrome c oxidase assembly factor 3	Aspergillus flavus NRRL3357	75
A.oryzae-gi|317157989|ref|XP_003190911.1|	UV-induced uvi15	Aspergillus flavus AF70	78
A.oryzae-sf12627_1	#N/A	#N/A	12
A.oryzae-sf12999_1	#N/A	#N/A	13
A.oryzae-sf14113_1	#N/A	#N/A	70
A.oryzae-sf16274_1	#N/A	#N/A	12
A.oryzae-sf174_1	#N/A	#N/A	62
A.oryzae-sf17736_1	#N/A	#N/A	19
A.oryzae-sf22269_1	#N/A	#N/A	36
A.oryzae-sf22675_1	#N/A	#N/A	43
A.oryzae-sf22746_1	#N/A	#N/A	13
A.oryzae-sf24922_1	#N/A	#N/A	55
A.oryzae-sf24996_1	#N/A	#N/A	58
A.oryzae-sf25202_1	#N/A	#N/A	17
A.oryzae-sf26_1	hypothetical protein	Aspergillus campestris IBT 28561	66
A.oryzae-sf26745_1	#N/A	#N/A	46
A.oryzae-sf2906_1	#N/A	#N/A	47
A.oryzae-sf4356_1	#N/A	#N/A	74
A.oryzae-sf60182_1	#N/A	#N/A	13
A.oryzae-sf6363_1	#N/A	#N/A	14
A.oryzae-sf6867_1	hypothetical protein	Aspergillus oryzae	69
A.oryzae-sf7095_1	thioesterase superfamily protein	Aspergillus oryzae	58
A.oryzae-sf8064_1	#N/A	#N/A	45
A.oryzae-sf9182_1	#N/A	#N/A	70
C.dubliniensis-gi|241948413|ref|XP_002416929.1|	SERF-like protein	Candida dubliniensis CD36	63
C.dubliniensis-gi|241948875|ref|XP_002417160.1|	NADH-ubiquinone oxidoreductase b18-like subunit, putative	Candida dubliniensis CD36	76
C.dubliniensis-gi|241949087|ref|XP_002417266.1|	60S ribosomal protein L39	Candida dubliniensis CD36	51
C.dubliniensis-gi|241949857|ref|XP_002417651.1|	V-type proton ATPase subunit e	Candida dubliniensis CD36	72
C.dubliniensis-gi|241950503|ref|XP_002417974.1|	DNA-directed RNA polymerases I, II, and III subunit RPABC4	Candida dubliniensis CD36	73
C.dubliniensis-gi|241950551|ref|XP_002417998.1|	60S ribosomal protein L38	Candida dubliniensis CD36	78
C.dubliniensis-gi|241950627|ref|XP_002418036.1|	ATP synthase j chain	Candida dubliniensis CD36	64
C.dubliniensis-gi|241951220|ref|XP_002418332.1|	small nuclear ribonucleoprotein G (snRNP-G), putative	Candida dubliniensis CD36	74
C.dubliniensis-gi|241951528|ref|XP_002418486.1|	Diphthamide biosynthesis protein 3	Candida dubliniensis CD36	70
C.dubliniensis-gi|241951584|ref|XP_002418514.1|	Cytochrome c oxidase subunit 7A	Candida dubliniensis CD36	61
C.dubliniensis-gi|241952186|ref|XP_002418815.1|	Vacuolar ATPase assembly integral membrane protein VMA21	Candida dubliniensis CD36	79
C.dubliniensis-gi|241952797|ref|XP_002419120.1|	Plasma membrane proteolipid 3	Candida dubliniensis CD36	55
C.dubliniensis-gi|241952905|ref|XP_002419174.1|	Cytochrome c oxidase subunit 7	Candida dubliniensis CD36	59
C.dubliniensis-gi|241952929|ref|XP_002419186.1|	Protein YSY6	Candida dubliniensis CD36	62
C.dubliniensis-gi|241952961|ref|XP_002419202.1|	uncharacterized protein	Candida dubliniensis CD36	70
C.dubliniensis-gi|241953069|ref|XP_002419256.1|	ubiquitin modifier Ned8	Candida dubliniensis CD36	77
C.dubliniensis-gi|241953701|ref|XP_002419572.1|	translocase SEC61 complex gamma	Candida dubliniensis CD36	68
C.dubliniensis-gi|241954106|ref|XP_002419774.1|	putative ubiquitin-60s ribosomal protein L40 fusion protein	Monascus purpureus	52
C.dubliniensis-gi|241954126|ref|XP_002419784.1|	copper resistance determinant protein, putative	Candida dubliniensis CD36	76
C.dubliniensis-gi|241954264|ref|XP_002419853.1|	Succinate dehydrogenase assembly factor 1	Candida dubliniensis CD36	78
C.dubliniensis-gi|241954436|ref|XP_002419939.1|	subunit of the ubiquinol-cytochrome c reductase complex, putative	Candida dubliniensis CD36	63
C.dubliniensis-gi|241954462|ref|XP_002419952.1|	DNA-directed RNA polymerases I, II, and III subunit RPABC5	Candida dubliniensis CD36	72
C.dubliniensis-gi|241957133|ref|XP_002421286.1|	40S ribosomal protein S28	Scheffersomyces stipitis CBS 6054	67
C.dubliniensis-gi|241958438|ref|XP_002421938.1|	40S ribosomal protein S30	Candida dubliniensis CD36	63
C.dubliniensis-gi|241958958|ref|XP_002422198.1|	Protein kish-A	Candida dubliniensis CD36	71
C.dubliniensis-gi|241959164|ref|XP_002422301.1|	DASH complex subunit DAD4	Candida dubliniensis CD36	77
C.dubliniensis-gi|241959166|ref|XP_002422302.1|	H/ACA ribonucleoprotein complex subunit 3	Candida dubliniensis CD36	59
C.dubliniensis-gi|241959246|ref|XP_002422342.1|	40S ribosomal protein S29	Candida dubliniensis CD36	56
C.dubliniensis-gi|241959422|ref|XP_002422430.1|	Translation machinery associated TMA7	Candida dubliniensis CD36	64
C.dubliniensis-sf1016_1	#N/A	#N/A	36
C.dubliniensis-sf10196_1	#N/A	#N/A	36
C.dubliniensis-sf11473_1	hypothetical protein	Candida albicans SC5314	67
C.dubliniensis-sf11632_1	#N/A	#N/A	36
C.dubliniensis-sf12577_1	TFIIH complex subunit	Candida albicans SC5314	69
C.dubliniensis-sf12766_1	#N/A	#N/A	11
C.dubliniensis-sf12798_1	#N/A	#N/A	12
C.dubliniensis-sf13556_1	#N/A	#N/A	59
C.dubliniensis-sf13976_1	#N/A	#N/A	12
C.dubliniensis-sf14138_1	#N/A	#N/A	12
C.dubliniensis-sf14335_1	#N/A	#N/A	11
C.dubliniensis-sf15730_1	#N/A	#N/A	38
C.dubliniensis-sf15731_1	#N/A	#N/A	22
C.dubliniensis-sf16784_1	hypothetical protein	Candida albicans GC75	72
C.dubliniensis-sf16955_1	#N/A	#N/A	15
C.dubliniensis-sf17070_1	#N/A	#N/A	13
C.dubliniensis-sf1709_1	#N/A	#N/A	12
C.dubliniensis-sf17149_1	#N/A	#N/A	11
C.dubliniensis-sf17221_1	#N/A	#N/A	23
C.dubliniensis-sf17355_1	#N/A	#N/A	28
C.dubliniensis-sf18277_1	#N/A	#N/A	53
C.dubliniensis-sf18390_1	60S ribosomal protein L29	Candida albicans SC5314	63
C.dubliniensis-sf18765_1	#N/A	#N/A	11
C.dubliniensis-sf18792_1	#N/A	#N/A	54
C.dubliniensis-sf18818_1	60S ribosomal protein L37	Candida albicans	47
C.dubliniensis-sf19259_1	#N/A	#N/A	12
C.dubliniensis-sf19309_1	#N/A	#N/A	35
C.dubliniensis-sf19468_1	#N/A	#N/A	13
C.dubliniensis-sf19748_1	ATP synthase subunit k	Candida albicans SC5314	67
C.dubliniensis-sf20334_1	#N/A	#N/A	13
C.dubliniensis-sf20815_1	#N/A	#N/A	11
C.dubliniensis-sf20848_1	#N/A	#N/A	13
C.dubliniensis-sf21438_1	#N/A	#N/A	12
C.dubliniensis-sf2686_1	#N/A	#N/A	43
C.dubliniensis-sf28347_1	#N/A	#N/A	11
C.dubliniensis-sf28353_1	#N/A	#N/A	26
C.dubliniensis-sf28763_1	#N/A	#N/A	17
C.dubliniensis-sf3218_1	#N/A	#N/A	12
C.dubliniensis-sf3223_1	#N/A	#N/A	11
C.dubliniensis-sf3914_1	#N/A	#N/A	13
C.dubliniensis-sf4096_1	Plasma membrane proteolipid 3	Candida albicans SC5314	57
C.dubliniensis-sf529_1	hypothetical protein	Candida albicans L26	39
C.dubliniensis-sf6634_1	#N/A	#N/A	22
C.dubliniensis-sf7230_1	#N/A	#N/A	12
C.dubliniensis-sf7663_1	#N/A	#N/A	12
C.dubliniensis-sf7680_1	#N/A	#N/A	11
C.dubliniensis-sf8067_1	#N/A	#N/A	11
C.dubliniensis-sf8543_1	#N/A	#N/A	12
C.dubliniensis-sf9619_1	#N/A	#N/A	13
C.dubliniensis-sf9624_1	#N/A	#N/A	11
C.gattii-getge11162_1	#N/A	#N/A	32
C.gattii-gi|321248659|ref|XP_003191195.1|	hypothetical protein	Cryptococcus gattii WM276	77
C.gattii-gi|321249258|ref|XP_003191396.1|	hypothetical protein	Cryptococcus gattii WM276	61
C.gattii-gi|321249303|ref|XP_003191412.1|	hypothetical protein	Cryptococcus gattii WM276	79
C.gattii-gi|321249650|ref|XP_003191523.1|	hypothetical protein	Cryptococcus gattii WM276	76
C.gattii-gi|321251433|ref|XP_003192063.1|	hypothetical protein	Cryptococcus gattii WM276	75
C.gattii-gi|321251478|ref|XP_003192079.1|	Mitotic-spindle organizing protein 1	Cryptococcus gattii WM276	72
C.gattii-gi|321252208|ref|XP_003192324.1|	hypothetical protein	Cryptococcus gattii WM276	62
C.gattii-gi|321253028|ref|XP_003192603.1|	Plasma membrane proteolipid 3	Cryptococcus gattii WM276	57
C.gattii-gi|321253644|ref|XP_003192802.1|	hypothetical protein	Cryptococcus gattii WM276	75
C.gattii-gi|321254122|ref|XP_003192972.1|	40S ribosomal protein S29	Cryptococcus gattii WM276	54
C.gattii-gi|321254578|ref|XP_003193123.1|	ATP synthase subunit J	Cryptococcus gattii WM276	60
C.gattii-gi|321254619|ref|XP_003193136.1|	hypothetical protein	Cryptococcus gattii WM276	43
C.gattii-gi|321256347|ref|XP_003193367.1|	Cytochrome b-c1 complex subunit 10	Cryptococcus gattii WM276	74
C.gattii-gi|321257226|ref|XP_003193515.1|	NADH dehydrogenase [ubiquinone] 1 beta subcomplex subunit 2	Cryptococcus neoformans var. neoformans B-3501A	61
C.gattii-gi|321257321|ref|XP_003193547.1|	H/ACA ribonucleoprotein complex subunit 3	Cryptococcus gattii WM276	64
C.gattii-gi|321257547|ref|XP_003193626.1|	hypothetical protein	Cryptococcus gattii WM276	70
C.gattii-gi|321257929|ref|XP_003193752.1|	hypothetical protein	Cryptococcus gattii WM276	63
C.gattii-gi|321258893|ref|XP_003194167.1|	NADH-ubiquinone oxidoreductase 12 kDa subunit	Cryptococcus gattii WM276	79
C.gattii-gi|321259379|ref|XP_003194410.1|	hypothetical protein	Cryptococcus gattii WM276	72
C.gattii-gi|321262122|ref|XP_003195780.1|	NADH dehydrogenase [ubiquinone] 1 beta subcomplex subunit 3-B	Cryptococcus gattii WM276	72
C.gattii-gi|321262525|ref|XP_003195981.1|	hypothetical protein	Cryptococcus gattii WM276	72
C.gattii-gi|321262655|ref|XP_003196046.1|	Mating hormone A-factor 2	Cryptococcus gattii WM276	38
C.gattii-gi|321262659|ref|XP_003196048.1|	Mating hormone A-factor 2	Cryptococcus gattii WM276	38
C.gattii-gi|321262761|ref|XP_003196099.1|	12 kDa heat shock protein	Cryptococcus gattii WM276	70
C.gattii-gi|321262767|ref|XP_003196102.1|	60S ribosomal protein L39	Cryptococcus neoformans var. grubii AD2-60a	51
C.gattii-gi|321262769|ref|XP_003196103.1|	Mating hormone A-factor 2	Cryptococcus gattii WM276	38
C.gattii-gi|321262773|ref|XP_003196105.1|	Mating hormone A-factor 2	Cryptococcus gattii WM276	38
C.gattii-gi|321263025|ref|XP_003196231.1|	54S ribosomal protein L39	Cryptococcus gattii WM276	56
C.gattii-gi|321263328|ref|XP_003196382.1|	small nuclear ribonucleoprotein G (snRNP-G), putative	Cryptococcus neoformans var. grubii Bt1	66
C.gattii-gi|321263550|ref|XP_003196493.1|	hypothetical protein	Cryptococcus gattii WM276	73
C.gattii-gi|321264856|ref|XP_003197145.1|	ubiquinol-cytochrome c reductase subunit 9	Cryptococcus gattii WM276	66
C.gattii-gi|321265708|ref|XP_003197570.1|	hypothetical protein	Cryptococcus gattii WM276	51
C.gattii-gi|321265798|ref|XP_003197615.1|	hypothetical protein	Cryptococcus gattii WM276	62
C.gattii-sf10746_1	hypothetical protein	Cryptococcus neoformans var. grubii	29
C.gattii-sf11254_1	#N/A	#N/A	11
C.gattii-sf12807_1	#N/A	#N/A	11
C.gattii-sf12948_1	#N/A	#N/A	56
C.gattii-sf14090_1	cadmium ion transporter	Cryptococcus gattii NT-10	53
C.gattii-sf14102_1	#N/A	#N/A	13
C.gattii-sf14113_1	#N/A	#N/A	16
C.gattii-sf14174_1	hypothetical protein	Cryptococcus neoformans var. neoformans JEC21	24
C.gattii-sf14185_1	hypothetical protein	Cryptococcus gattii Ru294	51
C.gattii-sf14197_1	hypothetical protein	Cryptococcus gattii VGII LA55	32
C.gattii-sf14547_1	#N/A	#N/A	11
C.gattii-sf14908_1	#N/A	#N/A	30
C.gattii-sf15746_1	#N/A	#N/A	12
C.gattii-sf17306_1	#N/A	#N/A	30
C.gattii-sf17651_1	cell cycle arrest in response to pheromone-related protein, putative	Cryptococcus neoformans var. neoformans JEC21	67
C.gattii-sf18132_1	#N/A	#N/A	11
C.gattii-sf3513_1	#N/A	#N/A	12
C.gattii-sf4799_1	#N/A	#N/A	14
C.gattii-sf55_1	#N/A	#N/A	12
C.gattii-sf589_1	#N/A	#N/A	51
C.gattii-sf6318_1	AGC/PKA protein kinase	Cryptococcus gattii VGII MMRL2647	61
C.gattii-sf6546_1	#N/A	#N/A	15
C.gattii-sf7477_1	#N/A	#N/A	16
C.gattii-sf7489_1	#N/A	#N/A	14
C.gattii-sf8581_1	#N/A	#N/A	14
C.gattii-sf8600_1	hypothetical protein	Cryptococcus neoformans var. grubii	64
C.gattii-sf9960_1	#N/A	#N/A	13
C.glabrata-getge4760_1	#N/A	#N/A	37
C.glabrata-gi|29570608|ref|NP_818782.1|	ATP synthase protein 8	Candida glabrata	48
C.glabrata-gi|29570610|ref|NP_818784.1|	ATP synthase protein 9	Candida glabrata	76
C.glabrata-gi|302309625|ref|XP_002999515.1|	Ubiquitin-like protein RUB1	Candida glabrata	77
C.glabrata-gi|302309663|ref|XP_002999524.1|	Cytochrome c oxidase polypeptide 8	Candida glabrata	73
C.glabrata-gi|302309677|ref|XP_002999529.1|	Small nuclear ribonucleoprotein G	Candida glabrata	76
C.glabrata-gi|302309738|ref|XP_002999547.1|	Vacuolar ATPase assembly integral membrane protein VMA21	Candida glabrata	78
C.glabrata-gi|302309746|ref|XP_002999550.1|	Cytochrome c oxidase subunit 7	Candida glabrata	61
C.glabrata-gi|302309750|ref|XP_002999551.1|	mitochondrial 54S ribosomal protein YmL39	Candida glabrata	70
C.glabrata-gi|302309793|ref|XP_002999566.1|	uncharacterized protein	Candida glabrata	71
C.glabrata-gi|302309813|ref|XP_002999574.1|	Metal homeostasis factor ATX1	Candida glabrata	74
C.glabrata-gi|302309830|ref|XP_002999579.1|	Translation machinery-associated protein 7	Candida glabrata	64
C.glabrata-gi|302309855|ref|XP_002999587.1|	DNA-directed RNA polymerases I, II, and III subunit RPABC5	Candida glabrata	70
C.glabrata-gi|302309863|ref|XP_002999591.1|	uncharacterized protein	Candida glabrata	52
C.glabrata-gi|302309873|ref|XP_449124.2|	Plasma membrane ATPase proteolipid 2	Candida glabrata	39
C.glabrata-gi|302309877|ref|XP_002999594.1|	60S ribosomal protein L39	Candida glabrata	51
C.glabrata-gi|302309883|ref|XP_002999596.1|	Mitochondrial import receptor subunit TOM6	Candida glabrata	61
C.glabrata-gi|302309896|ref|XP_002999600.1|	Plasma membrane ATPase proteolipid 2	Candida glabrata	39
C.glabrata-gi|302309906|ref|XP_002999603.1|	Plasma membrane proteolipid 3	Candida glabrata	55
C.glabrata-gi|302309914|ref|XP_002999607.1|	Protein transport protein SSS1	Candida glabrata	72
C.glabrata-gi|50284771|ref|XP_444813.1|	60S ribosomal protein L38	Candida glabrata	78
C.glabrata-gi|50284945|ref|XP_444901.1|	Succinate dehydrogenase assembly factor 1	Candida glabrata	79
C.glabrata-gi|50286035|ref|XP_445446.1|	Cytochrome c oxidase subunit 9	Candida glabrata	60
C.glabrata-gi|50286045|ref|XP_445451.1|	40S ribosomal protein S29	Candida glabrata	56
C.glabrata-gi|50286415|ref|XP_445636.1|	60S ribosomal protein L29	Candida glabrata	59
C.glabrata-gi|50286451|ref|XP_445654.1|	copper metallochaperone COX17	Candida glabrata	55
C.glabrata-gi|50288191|ref|XP_446524.1|	uncharacterized protein	Candida glabrata	75
C.glabrata-gi|50288377|ref|XP_446617.1|	DNA-directed RNA polymerases I, II, and III subunit RPABC4	Candida glabrata	70
C.glabrata-gi|50288705|ref|XP_446782.1|	40S ribosomal protein S30	Candida glabrata	63
C.glabrata-gi|50289347|ref|XP_447104.1|	DASH complex subunit DAD4	Candida glabrata	73
C.glabrata-gi|50289545|ref|XP_447204.1|	Cytochrome b-c1 complex subunit 9	Candida glabrata	69
C.glabrata-gi|50291441|ref|XP_448153.1|	Mitochondrial import receptor subunit TOM7	Candida glabrata	60
C.glabrata-gi|50291497|ref|XP_448181.1|	H/ACA ribonucleoprotein complex subunit 3	Candida glabrata	57
C.glabrata-gi|50292107|ref|XP_448486.1|	40S ribosomal protein S28	Candida glabrata	67
C.glabrata-gi|50292451|ref|XP_448658.1|	TFIIH complex subunit	Candida glabrata	73
C.glabrata-gi|50292519|ref|XP_448692.1|	Cytochrome c oxidase assembly protein COX14	Candida glabrata	67
C.glabrata-gi|50293097|ref|XP_448971.1|	40S ribosomal protein S28	Candida glabrata	67
C.glabrata-gi|50293333|ref|XP_449078.1|	SERF-like protein	Candida glabrata	65
C.glabrata-gi|50294812|ref|XP_449817.1|	Ubiquitin-like modifier HUB1	Candida glabrata	73
C.glabrata-sf104619_1	#N/A	#N/A	53
C.glabrata-sf11099_1	#N/A	#N/A	43
C.glabrata-sf11733_1	#N/A	#N/A	29
C.glabrata-sf11811_1	#N/A	#N/A	44
C.glabrata-sf12823_1	#N/A	#N/A	15
C.glabrata-sf131942_1	#N/A	#N/A	53
C.glabrata-sf14297_1	#N/A	#N/A	13
C.glabrata-sf15644_1	#N/A	#N/A	25
C.glabrata-sf16191_1	#N/A	#N/A	14
C.glabrata-sf16297_1	#N/A	#N/A	21
C.glabrata-sf2263_1	#N/A	#N/A	11
C.glabrata-sf30742_1	#N/A	#N/A	12
C.glabrata-sf30839_1	#N/A	#N/A	34
C.glabrata-sf30890_1	#N/A	#N/A	41
C.glabrata-sf31083_1	#N/A	#N/A	33
C.glabrata-sf31232_1	#N/A	#N/A	29
C.glabrata-sf31389_1	#N/A	#N/A	12
C.glabrata-sf31610_1	#N/A	#N/A	11
C.glabrata-sf5532_1	#N/A	#N/A	13
C.glabrata-sf5668_1	#N/A	#N/A	41
C.glabrata-sf64367_1	#N/A	#N/A	36
C.glabrata-sf6489_1	#N/A	#N/A	13
C.glabrata-sf7_1	#N/A	#N/A	11
C.glabrata-sf7181_1	#N/A	#N/A	49
C.glabrata-sf7469_1	#N/A	#N/A	16
C.glabrata-sf7816_1	#N/A	#N/A	12
C.glabrata-sf804_1	#N/A	#N/A	42
C.glabrata-sf8702_1	#N/A	#N/A	32
C.glabrata-sf8709_1	#N/A	#N/A	11
C.glabrata-sf9002_1	#N/A	#N/A	43
C.glabrata-sf9196_1	#N/A	#N/A	11
C.neoformans-getge13137_1	#N/A	#N/A	22
C.neoformans-gi|58258257|ref|XP_566541.1|	Mitotic-spindle organizing protein 1	Cryptococcus neoformans var. neoformans JEC21	72
C.neoformans-gi|58258787|ref|XP_566806.1|	hypothetical protein	Cryptococcus neoformans var. neoformans JEC21	79
C.neoformans-gi|58258813|ref|XP_566819.1|	ATP synthase subunit K	Cryptococcus neoformans var. neoformans JEC21	76
C.neoformans-gi|58259527|ref|XP_567176.1|	40S ribosomal protein S30A	Cryptococcus neoformans var. neoformans JEC21	66
C.neoformans-gi|58259643|ref|XP_567234.1|	hypothetical protein	#N/A	17
C.neoformans-gi|58260010|ref|XP_567415.1|	Small nuclear ribonucleoprotein G	Cryptococcus neoformans var. neoformans B-3501A	71
C.neoformans-gi|58260272|ref|XP_567546.1|	50S ribosomal protein L33	Cryptococcus neoformans var. neoformans JEC21	56
C.neoformans-gi|58261354|ref|XP_568087.1|	Cytochrome b-c1 complex subunit 10	Cryptococcus neoformans var. neoformans JEC21	74
C.neoformans-gi|58262470|ref|XP_568645.1|	hypothetical protein	Cryptococcus gattii CA1280	51
C.neoformans-gi|58262628|ref|XP_568724.1|	hypothetical protein	Cryptococcus neoformans var. neoformans JEC21	63
C.neoformans-gi|58262834|ref|XP_568827.1|	hypothetical protein	Cryptococcus neoformans var. neoformans JEC21	62
C.neoformans-gi|58263050|ref|XP_568935.1|	hypothetical protein	Cryptococcus neoformans var. neoformans JEC21	77
C.neoformans-gi|58263334|ref|XP_569077.1|	DNA-directed RNA polymerases I, II, and III subunit RPABC5	Cryptococcus neoformans var. neoformans JEC21	69
C.neoformans-gi|58264428|ref|XP_569370.1|	hypothetical protein	Cryptococcus neoformans var. neoformans JEC21	45
C.neoformans-gi|58264430|ref|XP_569371.1|	hypothetical protein	Cryptococcus neoformans var. neoformans JEC21	44
C.neoformans-gi|58264432|ref|XP_569372.1|	hypothetical protein	Cryptococcus neoformans var. neoformans JEC21	45
C.neoformans-gi|58264530|ref|XP_569421.1|	Plasma membrane proteolipid 3	Cryptococcus neoformans var. neoformans JEC21	57
C.neoformans-gi|58264736|ref|XP_569524.1|	hypothetical protein	Cryptococcus neoformans var. neoformans JEC21	69
C.neoformans-gi|58265568|ref|XP_569940.1|	hypothetical protein	Cryptococcus neoformans var. neoformans JEC21	75
C.neoformans-gi|58265690|ref|XP_570001.1|	40S ribosomal protein S29	Cryptococcus gattii WM276	54
C.neoformans-gi|58265744|ref|XP_570028.1|	ATP synthase subunit J	Cryptococcus neoformans var. neoformans B-3501A	60
C.neoformans-gi|58265932|ref|XP_570122.1|	pheromone alpha, partial	Cryptococcus neoformans var. neoformans	38
C.neoformans-gi|58265936|ref|XP_570124.1|	Mating hormone A-factor 3	Cryptococcus neoformans var. neoformans JEC21	38
C.neoformans-gi|58265940|ref|XP_570126.1|	pheromone alpha, partial	Cryptococcus neoformans var. neoformans	38
C.neoformans-gi|58266200|ref|XP_570256.1|	H/ACA ribonucleoprotein complex subunit 3	Cryptococcus neoformans var. neoformans JEC21	64
C.neoformans-gi|58266270|ref|XP_570291.1|	NADH dehydrogenase [ubiquinone] 1 beta subcomplex subunit 2	Cryptococcus neoformans var. neoformans B-3501A	61
C.neoformans-gi|58266426|ref|XP_570369.1|	ATP synthase, F1 complex, epsilon subunit, mitochondrial	Cryptococcus neoformans var. neoformans JEC21	73
C.neoformans-gi|58266592|ref|XP_570452.1|	hypothetical protein	Cryptococcus neoformans var. neoformans JEC21	65
C.neoformans-gi|58266640|ref|XP_570476.1|	12 kDa heat shock protein	Cryptococcus neoformans var. neoformans JEC21	70
C.neoformans-gi|58266648|ref|XP_570480.1|	60S ribosomal protein L39	Cryptococcus neoformans var. grubii AD2-60a	51
C.neoformans-gi|58266788|ref|XP_570550.1|	40S ribosomal protein S28	Cryptococcus gattii Ru294	61
C.neoformans-gi|58266960|ref|XP_570636.1|	hypothetical protein	Cryptococcus gattii WM276	63
C.neoformans-gi|58267074|ref|XP_570693.1|	hypothetical protein	Cryptococcus neoformans var. neoformans JEC21	72
C.neoformans-gi|58267094|ref|XP_570703.1|	NADH-ubiquinone oxidoreductase 12 kDa subunit	Cryptococcus neoformans var. neoformans JEC21	79
C.neoformans-gi|58267824|ref|XP_571068.1|	hypothetical protein	Cryptococcus neoformans var. neoformans JEC21	72
C.neoformans-gi|58268034|ref|XP_571173.1|	hypothetical protein	Cryptococcus neoformans var. neoformans JEC21	72
C.neoformans-gi|58270582|ref|XP_572447.1|	ubiquinol-cytochrome c reductase subunit 9	Cryptococcus neoformans var. neoformans JEC21	66
C.neoformans-gi|58271064|ref|XP_572688.1|	NADH dehydrogenase [ubiquinone] 1 beta subcomplex subunit 3-B	Cryptococcus neoformans var. neoformans JEC21	72
C.neoformans-sf10014_1	#N/A	#N/A	52
C.neoformans-sf10695_1	#N/A	#N/A	14
C.neoformans-sf10696_1	hypothetical protein	Cryptococcus neoformans var. neoformans B-3501A	50
C.neoformans-sf12183_1	#N/A	#N/A	54
C.neoformans-sf12615_1	#N/A	#N/A	15
C.neoformans-sf13410_1	#N/A	#N/A	13
C.neoformans-sf14289_1	#N/A	#N/A	58
C.neoformans-sf15744_1	hypothetical protein	Cryptococcus gattii VGII 2001/935-1	73
C.neoformans-sf15752_1	hypothetical protein	Cryptococcus neoformans var. neoformans B-3501A	54
C.neoformans-sf16155_1	hypothetical protein	Cryptococcus neoformans var. neoformans JEC21	54
C.neoformans-sf16932_1	#N/A	#N/A	13
C.neoformans-sf17034_1	#N/A	#N/A	15
C.neoformans-sf17237_1	cadmium ion transporter	Cryptococcus neoformans var. neoformans JEC21	53
C.neoformans-sf1861_1	#N/A	#N/A	13
C.neoformans-sf21912_1	hypothetical protein	Cryptococcus neoformans var. neoformans JEC21	24
C.neoformans-sf21951_1	#N/A	#N/A	11
C.neoformans-sf21974_1	#N/A	#N/A	34
C.neoformans-sf5833_1	#N/A	#N/A	11
C.neoformans-sf6517_1	#N/A	#N/A	14
C.neoformans-sf7030_1	protein serine/threonine kinase, putative	Cryptococcus neoformans var. neoformans JEC21	61
C.neoformans-sf71_1	cell cycle arrest in response to pheromone-related protein, putative	Cryptococcus neoformans var. neoformans JEC21	70
C.neoformans-sf7884_1	#N/A	#N/A	16
C.neoformans-sf7892_1	#N/A	#N/A	18
C.neoformans-sf9488_1	hypothetical protein	Cryptococcus gattii VGIV IND107	32
D.hansenii-gi|162951856|ref|YP_001621426.1|	ATP synthetase subunit 9	Debaryomyces hansenii	76
D.hansenii-gi|294654929|ref|XP_457018.2|	hypothetical protein	Debaryomyces hansenii CBS767	68
D.hansenii-gi|294656843|ref|XP_459161.2|	Cytochrome oxidase assembly factor 4	Debaryomyces hansenii CBS767	77
D.hansenii-gi|294656948|ref|XP_459274.2|	Succinate dehydrogenase assembly factor 1	Debaryomyces hansenii CBS767	78
D.hansenii-gi|294657038|ref|XP_459339.2|	hypothetical protein	Debaryomyces hansenii CBS767	39
D.hansenii-gi|294657222|ref|XP_459521.2|	Translation machinery associated TMA7	Debaryomyces hansenii CBS767	64
D.hansenii-gi|294658907|ref|XP_461247.2|	NADH-ubiquinone oxidoreductase subunit 10	Debaryomyces hansenii CBS767	62
D.hansenii-gi|294659258|ref|XP_461613.2|	hypothetical protein	Debaryomyces hansenii CBS767	73
D.hansenii-gi|294659273|ref|XP_461627.2|	Cytochrome C oxidase assembly factor 2	Debaryomyces hansenii CBS767	67
D.hansenii-gi|294659643|ref|XP_002770621.1|	ATP synthase subunit H	Debaryomyces hansenii CBS767	70
D.hansenii-gi|294659910|ref|XP_002770662.1|	Ubiquinol-cytochrome C reductase	Debaryomyces hansenii CBS767	62
D.hansenii-gi|50405513|ref|XP_456392.1|	Cytochrome C oxidase copper chaperone (COX17)	Debaryomyces hansenii CBS767	60
D.hansenii-gi|50405849|ref|XP_456565.1|	Mitochondrial import receptor subunit TOM7	Debaryomyces hansenii CBS767	61
D.hansenii-gi|50406458|ref|XP_456635.1|	60S ribosomal protein L38	Debaryomyces hansenii CBS767	78
D.hansenii-gi|50408587|ref|XP_456794.1|	protein kish-A	Debaryomyces hansenii CBS767	71
D.hansenii-gi|50409045|ref|XP_456833.1|	40S ribosomal protein S29	Debaryomyces hansenii CBS767	56
D.hansenii-gi|50413597|ref|XP_457288.1|	ATP synthase j chain	Debaryomyces hansenii CBS767	62
D.hansenii-gi|50414297|ref|XP_457391.1|	Ribosome associated membrane protein RAMP4	Debaryomyces hansenii CBS767	62
D.hansenii-gi|50416176|ref|XP_457533.1|	NADH dehydrogenase [ubiquinone] 1 beta subcomplex subunit 2	Debaryomyces hansenii CBS767	59
D.hansenii-gi|50416988|ref|XP_457611.1|	60S ribosomal protein L29	Debaryomyces hansenii CBS767	63
D.hansenii-gi|50417989|ref|XP_457739.1|	Plasma membrane proteolipid 3	Debaryomyces hansenii CBS767	57
D.hansenii-gi|50419099|ref|XP_458072.1|	Ubiquitin-like protein RUB1	Debaryomyces hansenii CBS767	73
D.hansenii-gi|50419173|ref|XP_458109.1|	hypothetical protein	Debaryomyces hansenii CBS767	63
D.hansenii-gi|50420033|ref|XP_458549.1|	mitochondrial 54S ribosomal protein YmL39	Debaryomyces hansenii CBS767	71
D.hansenii-gi|50420273|ref|XP_458669.1|	DNA-directed RNA polymerases I, II, and III subunit RPABC4	Debaryomyces hansenii CBS767	73
D.hansenii-gi|50420475|ref|XP_458774.1|	ubiquitin modifier Ned8	Debaryomyces hansenii CBS767	77
D.hansenii-gi|50420529|ref|XP_458801.1|	SERF-like protein	Debaryomyces hansenii CBS767	50
D.hansenii-gi|50421107|ref|XP_459098.1|	40S ribosomal protein S28	Debaryomyces hansenii CBS767	67
D.hansenii-gi|50421363|ref|XP_459231.1|	Plasma membrane proteolipid 3	Debaryomyces hansenii CBS767	55
D.hansenii-gi|50421375|ref|XP_459237.1|	Mitochondrial import receptor subunit TOM6	Debaryomyces hansenii CBS767	51
D.hansenii-gi|50421805|ref|XP_459460.1|	hypothetical protein	Debaryomyces hansenii CBS767	76
D.hansenii-gi|50421839|ref|XP_459477.1|	H/ACA ribonucleoprotein complex subunit 3	Debaryomyces hansenii CBS767	58
D.hansenii-gi|50422227|ref|XP_459676.1|	Mitochondrial import receptor subunit or translocase	Debaryomyces hansenii CBS767	49
D.hansenii-gi|50422409|ref|XP_459769.1|	Cytochrome c oxidase subunit 7A	Debaryomyces hansenii CBS767	61
D.hansenii-gi|50422477|ref|XP_459806.1|	Non-classical export protein 1	Debaryomyces hansenii CBS767	55
D.hansenii-gi|50423077|ref|XP_460117.1|	putative ubiquitin-60s ribosomal protein L40 fusion protein	Monascus purpureus	52
D.hansenii-gi|50423359|ref|XP_460262.1|	Metal homeostasis factor ATX1	Debaryomyces hansenii CBS767	71
D.hansenii-gi|50424951|ref|XP_461067.1|	Cytochrome c oxidase subunit 7	Debaryomyces hansenii CBS767	61
D.hansenii-gi|50425377|ref|XP_461282.1|	40S ribosomal protein S30	Debaryomyces hansenii CBS767	63
D.hansenii-gi|50425477|ref|XP_461332.1|	40S ribosomal protein S28	Debaryomyces hansenii CBS767	67
D.hansenii-gi|50425757|ref|XP_461475.1|	hypothetical protein	Debaryomyces hansenii CBS767	58
D.hansenii-gi|50426739|ref|XP_461967.1|	ATP synthase subunit K	Debaryomyces hansenii CBS767	67
D.hansenii-gi|50427201|ref|XP_462213.1|	60S ribosomal protein L39	Debaryomyces hansenii CBS767	51
D.hansenii-gi|50427511|ref|XP_462368.1|	DNA-directed RNA polymerases I, II, and III subunit RPABC5	Debaryomyces hansenii CBS767	72
D.hansenii-sf1073_1	#N/A	#N/A	11
D.hansenii-sf1075_1	#N/A	#N/A	11
D.hansenii-sf11321_1	#N/A	#N/A	28
D.hansenii-sf11912_1	uncharacterized protein	Kuraishia capsulata CBS 1993	32
D.hansenii-sf12187_1	#N/A	#N/A	14
D.hansenii-sf126_1	#N/A	#N/A	11
D.hansenii-sf12760_1	Small nuclear ribonucleoprotein G	Suhomyces tanzawaensis NRRL Y-17324	28
D.hansenii-sf12954_1	#N/A	#N/A	14
D.hansenii-sf13531_1	#N/A	#N/A	11
D.hansenii-sf13637_1	#N/A	#N/A	13
D.hansenii-sf138799_1	#N/A	#N/A	13
D.hansenii-sf138908_1	hypothetical protein	Puccinia coronata var. avenae f. sp. avenae	78
D.hansenii-sf14724_1	#N/A	#N/A	12
D.hansenii-sf15580_1	#N/A	#N/A	11
D.hansenii-sf1644_1	#N/A	#N/A	30
D.hansenii-sf17158_1	#N/A	#N/A	43
D.hansenii-sf17495_1	#N/A	#N/A	28
D.hansenii-sf17619_1	#N/A	#N/A	19
D.hansenii-sf2402_1	#N/A	#N/A	57
D.hansenii-sf3197_1	#N/A	#N/A	12
D.hansenii-sf3535_1	#N/A	#N/A	13
D.hansenii-sf4178_1	#N/A	#N/A	12
D.hansenii-sf4238_1	#N/A	#N/A	28
D.hansenii-sf4475_1	#N/A	#N/A	50
D.hansenii-sf4880_1	#N/A	#N/A	41
D.hansenii-sf5418_1	#N/A	#N/A	12
D.hansenii-sf588_1	#N/A	#N/A	11
D.hansenii-sf5883_1	#N/A	#N/A	48
D.hansenii-sf6960_1	#N/A	#N/A	52
D.hansenii-sf7071_1	#N/A	#N/A	12
D.hansenii-sf7548_1	#N/A	#N/A	11
D.hansenii-sf7586_1	#N/A	#N/A	12
D.hansenii-sf8782_1	#N/A	#N/A	30
D.hansenii-sf898_1	#N/A	#N/A	12
D.hansenii-sf9133_1	#N/A	#N/A	11
D.hansenii-sf9334_1	#N/A	#N/A	12
D.hansenii-sf9470_1	#N/A	#N/A	12
E.cuniculi-gi|19073994|ref|NP_584600.1|	ubiquitin	Encephalitozoon cuniculi GB-M1	77
E.cuniculi-gi|19074090|ref|NP_584696.1|	40S ribosomal protein S29	Encephalitozoon cuniculi GB-M1	55
E.cuniculi-gi|19074282|ref|NP_585788.1|	DNA-directed RNA polymerases I, II, and III subunit RPABC5	Encephalitozoon cuniculi GB-M1	72
E.cuniculi-gi|19074364|ref|NP_585870.1|	U6-snRNA associated small nuclear ribonucleoprotein	Encephalitozoon cuniculi GB-M1	71
E.cuniculi-gi|19074604|ref|NP_586110.1|	putative U6 snRNA-ASSOCIATED SM-LIKE PROTEIN	Encephalitozoon cuniculi GB-M1	70
E.cuniculi-gi|19074768|ref|NP_586274.1|	40S ribosomal protein S30	Encephalitozoon cuniculi GB-M1	59
E.cuniculi-gi|19075008|ref|NP_586514.1|	putative U6 snRNA-ASSOCIATED SM-LIKE PROTEIN	Encephalitozoon cuniculi GB-M1	70
E.cuniculi-gi|19173340|ref|NP_597143.1|	putative Sm-like small nuclear ribonucleoprotein	Encephalitozoon cuniculi GB-M1	74
E.cuniculi-gi|19173628|ref|NP_597431.1|	protein transport protein SEC61 gamma subunit	Encephalitozoon cuniculi GB-M1	72
E.cuniculi-gi|19173631|ref|NP_597434.1|	small nuclear ribonucleoprotein G (snRNP-G), putative	Encephalitozoon cuniculi GB-M1	78
E.cuniculi-gi|85014193|ref|XP_955592.1|	60S ribosomal protein L39	Encephalitozoon cuniculi GB-M1	52
E.cuniculi-gi|85014367|ref|XP_955679.1|	40S ribosomal protein S28	Encephalitozoon cuniculi GB-M1	65
E.cuniculi-sf1533_1	#N/A	#N/A	71
E.cuniculi-sf2229_1	hypothetical protein	Encephalitozoon cuniculi GB-M1	56
E.cuniculi-sf295_1	#N/A	#N/A	19
E.cuniculi-sf430_1	hypothetical protein	Encephalitozoon cuniculi GB-M1	57
E.cuniculi-sf7944_1	#N/A	#N/A	44
E.cuniculi-sf839_1	#N/A	#N/A	17
E.cymbalariae-gi|363748254|ref|XP_003644345.1|	V-type proton ATPase subunit e	Eremothecium cymbalariae DBVPG#7215	72
E.cymbalariae-gi|363748540|ref|XP_003644488.1|	60S ribosomal protein L38	Eremothecium cymbalariae DBVPG#7215	78
E.cymbalariae-gi|363748558|ref|XP_003644497.1|	Small nuclear ribonucleoprotein G; Short=snRNP-G	Eremothecium cymbalariae DBVPG#7215	76
E.cymbalariae-gi|363748604|ref|XP_003644520.1|	CPA1 leader peptide	Eremothecium cymbalariae DBVPG#7215	25
E.cymbalariae-gi|363749147|ref|XP_003644791.1|	Cytochrome C oxidase assembly factor 2	Eremothecium cymbalariae DBVPG#7215	71
E.cymbalariae-gi|363749645|ref|XP_003645040.1|	Ubiquitin-like modifier HUB1	Eremothecium cymbalariae DBVPG#7215	73
E.cymbalariae-gi|363749985|ref|XP_003645210.1|	Cytochrome c oxidase subunit 7	Eremothecium cymbalariae DBVPG#7215	60
E.cymbalariae-gi|363750254|ref|XP_003645344.1|	ATP synthase subunit epsilon	Eremothecium cymbalariae DBVPG#7215	61
E.cymbalariae-gi|363750266|ref|XP_003645350.1|	Mitochondrial export protein Som1	Eremothecium cymbalariae DBVPG#7215	70
E.cymbalariae-gi|363750424|ref|XP_003645429.1|	40S ribosomal protein S30A	Eremothecium cymbalariae DBVPG#7215	63
E.cymbalariae-gi|363750474|ref|XP_003645454.1|	40S ribosomal protein S28	Eremothecium gossypii ATCC 10895	67
E.cymbalariae-gi|363750480|ref|XP_003645457.1|	Translation machinery-associated protein 7	Eremothecium cymbalariae DBVPG#7215	65
E.cymbalariae-gi|363750708|ref|XP_003645571.1|	Cytochrome c oxidase subunit 7A	Eremothecium cymbalariae DBVPG#7215	61
E.cymbalariae-gi|363750710|ref|XP_003645572.1|	Cytochrome c oxidase polypeptide 7	Eremothecium cymbalariae DBVPG#7215	73
E.cymbalariae-gi|363750734|ref|XP_003645584.1|	40S ribosomal protein S29	Eremothecium cymbalariae DBVPG#7215	56
E.cymbalariae-gi|363750840|ref|XP_003645637.1|	Protein kish	Eremothecium cymbalariae DBVPG#7215	72
E.cymbalariae-gi|363751383|ref|XP_003645908.1|	uncharacterized protein	Eremothecium cymbalariae DBVPG#7215	73
E.cymbalariae-gi|363751505|ref|XP_003645969.1|	mitochondrial 54S ribosomal protein YmL39	Eremothecium cymbalariae DBVPG#7215	70
E.cymbalariae-gi|363751819|ref|XP_003646126.1|	Ubiquitin-like protein RUB1	Eremothecium cymbalariae DBVPG#7215	50
E.cymbalariae-gi|363752085|ref|XP_003646259.1|	60S ribosomal protein L29	Eremothecium cymbalariae DBVPG#7215	63
E.cymbalariae-gi|363752169|ref|XP_003646301.1|	Mitochondrial import receptor subunit TOM5	Eremothecium cymbalariae DBVPG#7215	50
E.cymbalariae-gi|363753086|ref|XP_003646759.1|	ATP synthase subunit J	Eremothecium cymbalariae DBVPG#7215	59
E.cymbalariae-gi|363753496|ref|XP_003646964.1|	Mitochondrial import receptor subunit TOM7	Eremothecium cymbalariae DBVPG#7215	60
E.cymbalariae-gi|363753670|ref|XP_003647051.1|	Plasma membrane proteolipid 3	Eremothecium cymbalariae DBVPG#7215	55
E.cymbalariae-gi|363753672|ref|XP_003647052.1|	Mitochondrial import receptor subunit TOM6	Eremothecium cymbalariae DBVPG#7215	60
E.cymbalariae-gi|363753736|ref|XP_003647084.1|	proteasome complex subunit DSS1/Sem1	Eremothecium cymbalariae DBVPG#7215	71
E.cymbalariae-gi|363753752|ref|XP_003647092.1|	Transcription factor TFIIH complex subunit Tfb5	Eremothecium cymbalariae DBVPG#7215	72
E.cymbalariae-gi|363753872|ref|XP_003647152.1|	SERF-like protein	Eremothecium cymbalariae DBVPG#7215	67
E.cymbalariae-gi|363754767|ref|XP_003647599.1|	DNA-directed RNA polymerases I, II, and III subunit RPABC4	Eremothecium cymbalariae DBVPG#7215	70
E.cymbalariae-gi|363755140|ref|XP_003647785.1|	Ubiquinol-cytochrome C reductase, UQCRX/QCR9 like	Eremothecium cymbalariae DBVPG#7215	67
E.cymbalariae-gi|363755332|ref|XP_003647881.1|	Protein transport protein SSS1	Eremothecium cymbalariae DBVPG#7215	74
E.cymbalariae-gi|363755694|ref|XP_003648062.1|	hypothetical protein	Eremothecium cymbalariae DBVPG#7215	63
E.cymbalariae-gi|363755892|ref|XP_003648162.1|	60S ribosomal protein L41	Eremothecium gossypii ATCC 10895	25
E.cymbalariae-gi|363756044|ref|XP_003648238.1|	60S ribosomal protein L39	Eremothecium cymbalariae DBVPG#7215	51
E.cymbalariae-gi|363756074|ref|XP_003648253.1|	Cytochrome c oxidase assembly protein COX14	Eremothecium cymbalariae DBVPG#7215	60
E.cymbalariae-gi|363756130|ref|XP_003648281.1|	DASH complex subunit DAD4	Eremothecium cymbalariae DBVPG#7215	78
E.cymbalariae-gi|363756132|ref|XP_003648282.1|	H/ACA ribonucleoprotein complex subunit 3	Eremothecium cymbalariae DBVPG#7215	58
E.cymbalariae-gi|363756246|ref|XP_003648339.1|	hypothetical protein	Eremothecium cymbalariae DBVPG#7215	75
E.cymbalariae-gi|363756336|ref|XP_003648384.1|	Cytochrome c oxidase copper chaperone	Eremothecium cymbalariae DBVPG#7215	58
E.cymbalariae-gi|363756384|ref|XP_003648408.1|	RNA polymerases N / 8 kDa subunit	Eremothecium gossypii ATCC 10895	70
E.cymbalariae-sf12301_1	#N/A	#N/A	45
E.cymbalariae-sf12910_1	#N/A	#N/A	11
E.cymbalariae-sf13119_1	#N/A	#N/A	11
E.cymbalariae-sf14044_1	#N/A	#N/A	12
E.cymbalariae-sf15758_1	#N/A	#N/A	59
E.cymbalariae-sf16181_1	#N/A	#N/A	12
E.cymbalariae-sf16642_1	#N/A	#N/A	18
E.cymbalariae-sf2057_1	#N/A	#N/A	27
E.cymbalariae-sf23_1	#N/A	#N/A	12
E.cymbalariae-sf3254_1	#N/A	#N/A	11
E.cymbalariae-sf3776_1	#N/A	#N/A	11
E.cymbalariae-sf3945_1	#N/A	#N/A	11
E.cymbalariae-sf4131_1	#N/A	#N/A	34
E.cymbalariae-sf44711_1	#N/A	#N/A	11
E.cymbalariae-sf44972_1	#N/A	#N/A	38
E.cymbalariae-sf45174_1	#N/A	#N/A	15
E.cymbalariae-sf45193_1	#N/A	#N/A	44
E.cymbalariae-sf503_1	#N/A	#N/A	12
E.cymbalariae-sf5525_1	#N/A	#N/A	12
E.cymbalariae-sf574_1	#N/A	#N/A	68
E.cymbalariae-sf5992_1	#N/A	#N/A	57
E.cymbalariae-sf6395_1	#N/A	#N/A	11
E.cymbalariae-sf7086_1	#N/A	#N/A	71
E.cymbalariae-sf7162_1	#N/A	#N/A	12
E.cymbalariae-sf785_1	#N/A	#N/A	12
E.cymbalariae-sf8561_1	#N/A	#N/A	11
E.cymbalariae-sf8689_1	#N/A	#N/A	40
E.cymbalariae-sf9443_1	#N/A	#N/A	46
E.cymbalariae-sf9493_1	#N/A	#N/A	12
E.cymbalariae-sf9785_1	#N/A	#N/A	14
E.gossypii-gi|302306999|ref|XP_002999461.1|	Dolichol phosphate-mannose biosynthesis regulatory protein (DPM2)	Eremothecium gossypii ATCC 10895	75
E.gossypii-gi|302308026|ref|XP_002999481.1|	hypothetical protein	Eremothecium gossypii ATCC 10895	37
E.gossypii-gi|302308185|ref|NP_985021.2|	ATP synthase j chain	Eremothecium gossypii ATCC 10895	60
E.gossypii-gi|302309216|ref|NP_986482.2|	Ubiquitin-like protein RUB1	Eremothecium gossypii ATCC 10895	76
E.gossypii-gi|45184663|ref|NP_982381.1|	Cytochrome C oxidase copper chaperone (COX17)	Eremothecium gossypii ATCC 10895	64
E.gossypii-gi|45184819|ref|NP_982537.1|	V-type proton ATPase subunit e	Eremothecium gossypii ATCC 10895	72
E.gossypii-gi|45184929|ref|NP_982647.1|	Mitochondrial import receptor subunit TOM6	Eremothecium gossypii ATCC 10895	50
E.gossypii-gi|45185701|ref|NP_983417.1|	Mitochondrial export protein Som1	Eremothecium gossypii ATCC 10895	70
E.gossypii-gi|45185708|ref|NP_983424.1|	ATP synthase subunit epsilon	Eremothecium gossypii ATCC 10895	62
E.gossypii-gi|45185766|ref|NP_983482.1|	Mitochondrial import receptor subunit TOM6	Eremothecium gossypii ATCC 10895	58
E.gossypii-gi|45185849|ref|NP_983565.1|	RNA polymerases N / 8 kDa subunit	Eremothecium gossypii ATCC 10895	70
E.gossypii-gi|45187663|ref|NP_983886.1|	Protein kish	Eremothecium gossypii ATCC 10895	72
E.gossypii-gi|45187748|ref|NP_983971.1|	60S ribosomal protein L29	Eremothecium gossypii ATCC 10895	62
E.gossypii-gi|45187928|ref|NP_984151.1|	Stress-associated endoplasmic reticulum protein	Eremothecium gossypii ATCC 10895	62
E.gossypii-gi|45187976|ref|NP_984199.1|	60S ribosomal protein L41	Talaromyces islandicus	25
E.gossypii-gi|45188061|ref|NP_984284.1|	mitochondrial 54S ribosomal protein YmL39	Eremothecium gossypii ATCC 10895	70
E.gossypii-gi|45188113|ref|NP_984336.1|	Cytochrome c oxidase subunit 6B	Eremothecium gossypii ATCC 10895	79
E.gossypii-gi|45188136|ref|NP_984359.1|	SERF-like protein	Eremothecium gossypii ATCC 10895	68
E.gossypii-gi|45190457|ref|NP_984711.1|	60S ribosomal protein L39	Eremothecium gossypii ATCC 10895	51
E.gossypii-gi|45190658|ref|NP_984912.1|	40S ribosomal protein S29	Eremothecium gossypii ATCC 10895	56
E.gossypii-gi|45190856|ref|NP_985110.1|	proteasome complex subunit DSS1/Sem1	Eremothecium gossypii ATCC 10895	69
E.gossypii-gi|45190869|ref|NP_985123.1|	Ubiquitin-like modifier HUB1	Eremothecium gossypii ATCC 10895	73
E.gossypii-gi|45190967|ref|NP_985221.1|	TOM complex component Tom7	Eremothecium gossypii ATCC 10895	60
E.gossypii-gi|45191044|ref|NP_985298.1|	Cytochrome c oxidase assembly protein COX14	Eremothecium gossypii ATCC 10895	59
E.gossypii-gi|45198450|ref|NP_985479.1|	Cytochrome C oxidase assembly factor 2	Eremothecium gossypii ATCC 10895	58
E.gossypii-gi|45198544|ref|NP_985573.1|	DNA-directed RNA polymerases I, II, and III subunit RPABC4	Eremothecium gossypii ATCC 10895	70
E.gossypii-gi|45198816|ref|NP_985845.1|	Uncharacterized protein	Eremothecium gossypii ATCC 10895	73
E.gossypii-gi|45199019|ref|NP_986048.1|	60S ribosomal protein L38	Eremothecium gossypii ATCC 10895	78
E.gossypii-gi|45199029|ref|NP_986058.1|	Small nuclear ribonucleoprotein G	Eremothecium gossypii ATCC 10895	76
E.gossypii-gi|45199051|ref|NP_986080.1|	arg-2/CPA1 leader peptide	Eremothecium gossypii ATCC 10895	25
E.gossypii-gi|45201193|ref|NP_986763.1|	hypothetical protein	Eremothecium gossypii ATCC 10895	66
E.gossypii-gi|45201244|ref|NP_986814.1|	Transcription factor TFIIH complex subunit Tfb5	Eremothecium gossypii ATCC 10895	72
E.gossypii-gi|45201253|ref|NP_986823.1|	protein translocase SEC61 complex gamma subunit, archaeal and eukaryotic	Eremothecium gossypii ATCC 10895	70
E.gossypii-gi|45201354|ref|NP_986924.1|	Translation machinery-associated protein 7	Eremothecium gossypii ATCC 10895	64
E.gossypii-gi|45201357|ref|NP_986927.1|	40S ribosomal protein S28	Eremothecium gossypii ATCC 10895	67
E.gossypii-gi|45201383|ref|NP_986953.1|	40S ribosomal protein S30	Eremothecium gossypii ATCC 10895	63
E.gossypii-gi|45201450|ref|NP_987020.1|	nucleolar RNA-binding Nop10p	Eremothecium gossypii ATCC 10895	69
E.gossypii-gi|45201451|ref|NP_987021.1|	DASH complex subunit DAD4	Eremothecium gossypii ATCC 10895	79
E.gossypii-gi|45239025|ref|NP_987082.1|	ATP synthase protein 8	Eremothecium gossypii ATCC 10895	48
E.gossypii-gi|45239027|ref|NP_987084.1|	ATP synthase subunit C	Eremothecium gossypii ATCC 10895	76
E.gossypii-sf10214_1	#N/A	#N/A	11
E.gossypii-sf10815_1	#N/A	#N/A	12
E.gossypii-sf10985_1	hypothetical protein	Candida boidinii	33
E.gossypii-sf11478_1	#N/A	#N/A	26
E.gossypii-sf11479_1	#N/A	#N/A	33
E.gossypii-sf11588_1	#N/A	#N/A	12
E.gossypii-sf11829_1	#N/A	#N/A	17
E.gossypii-sf2421_1	#N/A	#N/A	12
E.gossypii-sf277_1	#N/A	#N/A	12
E.gossypii-sf2986_1	#N/A	#N/A	17
E.gossypii-sf3643_1	#N/A	#N/A	59
E.gossypii-sf3722_1	#N/A	#N/A	11
E.gossypii-sf3890_1	#N/A	#N/A	12
E.gossypii-sf429_1	#N/A	#N/A	12
E.gossypii-sf5113_1	#N/A	#N/A	13
E.gossypii-sf59428_1	#N/A	#N/A	16
E.gossypii-sf6261_1	#N/A	#N/A	11
E.gossypii-sf6647_1	#N/A	#N/A	13
E.gossypii-sf7413_1	#N/A	#N/A	11
E.gossypii-sf8089_1	#N/A	#N/A	13
E.gossypii-sf8729_1	#N/A	#N/A	11
E.gossypii-sf8741_1	uncharacterized protein	#N/A	44
E.gossypii-sf8909_1	#N/A	#N/A	11
E.intestinalis-getge892_1	hypothetical protein	Phytophthora sojae	53
E.intestinalis-gi|303388387|ref|XP_003072428.1|	ubiquitin	Encephalitozoon cuniculi GB-M1	77
E.intestinalis-gi|303388441|ref|XP_003072455.1|	small nuclear ribonucleoprotein E	Encephalitozoon intestinalis ATCC 50506	73
E.intestinalis-gi|303388850|ref|XP_003072658.1|	40S ribosomal protein S14p/S29e	Encephalitozoon intestinalis ATCC 50506	66
E.intestinalis-gi|303389333|ref|XP_003072899.1|	protein transport protein SEC61 gamma subunit	Encephalitozoon intestinalis ATCC 50506	73
E.intestinalis-gi|303389339|ref|XP_003072902.1|	small nuclear ribonucleoprotein G (snRNP-G), putative	Encephalitozoon intestinalis ATCC 50506	72
E.intestinalis-gi|303389520|ref|XP_003072992.1|	DNA-directed RNA polymerases I, II, and III subunit RPABC5	Encephalitozoon intestinalis ATCC 50506	72
E.intestinalis-gi|303389684|ref|XP_003073074.1|	U6-snRNA associated small nuclear ribonucleoprotein	Encephalitozoon intestinalis ATCC 50506	71
E.intestinalis-gi|303390142|ref|XP_003073302.1|	putative Sm-like small nuclear ribonucleoprotein	Encephalitozoon intestinalis ATCC 50506	73
E.intestinalis-gi|303390597|ref|XP_003073529.1|	60S ribosomal protein L39	Encephalitozoon intestinalis ATCC 50506	52
E.intestinalis-gi|303390803|ref|XP_003073632.1|	40S ribosomal protein S28	Encephalitozoon intestinalis ATCC 50506	65
E.intestinalis-gi|303391218|ref|XP_003073839.1|	40S ribosomal protein S30	Encephalitozoon intestinalis ATCC 50506	59
E.intestinalis-gi|303391657|ref|XP_003074058.1|	Sm-like protein	Encephalitozoon intestinalis ATCC 50506	70
E.intestinalis-sf1647_1	#N/A	#N/A	26
E.intestinalis-sf1711_1	#N/A	#N/A	76
E.intestinalis-sf1914_1	#N/A	#N/A	12
E.intestinalis-sf1974_1	#N/A	#N/A	12
E.intestinalis-sf1980_1	hypothetical protein	Encephalitozoon intestinalis ATCC 50506	59
E.intestinalis-sf2964_1	#N/A	#N/A	17
E.intestinalis-sf42_1	#N/A	#N/A	12
E.intestinalis-sf427_1	#N/A	#N/A	12
E.intestinalis-sf64_1	#N/A	#N/A	37
G.zeae-gi|148358091|ref|YP_001249306.1|	ATP synthase protein 9	Fusarium graminearum	74
G.zeae-gi|46105364|ref|XP_380486.1|	Protein stunted	Fusarium pseudograminearum CS3096	72
G.zeae-gi|46107534|ref|XP_380826.1|	hypothetical protein	Fusarium pseudograminearum CS3096	79
G.zeae-gi|46107766|ref|XP_380942.1|	stress-induced-phosphoprotein 1	Fusarium langsethiae	49
G.zeae-gi|46108024|ref|XP_381070.1|	hypothetical protein	Fusarium pseudograminearum CS3096	73
G.zeae-gi|46108472|ref|XP_381294.1|	ubiquitin modifier Ned8	Fusarium graminearum PH-1	80
G.zeae-gi|46108756|ref|XP_381436.1|	Succinate dehydrogenase assembly factor 1	Fusarium graminearum	78
G.zeae-gi|46110088|ref|XP_382102.1|	electron transfer flavoprotein subunit alpha	Fusarium graminearum PH-1	73
G.zeae-gi|46111441|ref|XP_382778.1|	histone H3 centromeric protein cse-4	Fusarium langsethiae	57
G.zeae-gi|46116420|ref|XP_384228.1|	Translation machinery-associated protein 7	Fusarium graminearum PH-1	68
G.zeae-gi|46120536|ref|XP_385091.1|	40S ribosomal protein S30A	Fusarium pseudograminearum CS3096	62
G.zeae-gi|46121663|ref|XP_385386.1|	transmembrane protein	Fusarium graminearum PH-1	71
G.zeae-gi|46122001|ref|XP_385554.1|	60S ribosomal protein L29	Fusarium pseudograminearum CS3096	65
G.zeae-gi|46123077|ref|XP_386092.1|	60S ribosomal protein L38	Fusarium graminearum PH-1	78
G.zeae-gi|46123781|ref|XP_386444.1|	Cytochrome c oxidase subunit 6B	Fusarium pseudograminearum CS3096	62
G.zeae-gi|46124023|ref|XP_386565.1|	DASH complex subunit DAD4	Fusarium graminearum PH-1	72
G.zeae-gi|46125087|ref|XP_387097.1|	60S ribosomal protein L39	Stachybotrys chlorohalonata IBT 40285	50
G.zeae-gi|46128129|ref|XP_388618.1|	54S ribosomal protein L39	Fusarium graminearum PH-1	57
G.zeae-gi|46128575|ref|XP_388841.1|	High osmolarity sensitivity protein 3	Fusarium graminearum	74
G.zeae-gi|46128585|ref|XP_388846.1|	60S ribosomal protein L37	Fusarium oxysporum Fo5176	80
G.zeae-gi|46128731|ref|XP_388919.1|	Glucose-repressible gene protein	Fusarium graminearum PH-1	69
G.zeae-gi|46129372|ref|XP_389047.1|	transporter Sec61 subunit gamma	Fusarium graminearum PH-1	70
G.zeae-gi|46133793|ref|XP_389212.1|	H/ACA ribonucleoprotein complex subunit 3	Fusarium graminearum	67
G.zeae-gi|46136727|ref|XP_390055.1|	Cytochrome c oxidase subunit 7A	Fusarium graminearum	61
G.zeae-gi|46137413|ref|XP_390398.1|	Plasma membrane proteolipid 3	Stachybotrys chartarum IBT 40293	67
G.zeae-gi|46138413|ref|XP_390897.1|	NADH dehydrogenase [ubiquinone] 1 alpha subcomplex assembly factor 8	Fusarium graminearum PH-1	60
G.zeae-gi|46138613|ref|XP_390997.1|	Inner kinetochore subunit wip1	Fusarium graminearum PH-1	78
G.zeae-sf10221_1	#N/A	#N/A	73
G.zeae-sf11346_1	#N/A	#N/A	13
G.zeae-sf14545_1	#N/A	#N/A	11
G.zeae-sf14687_1	#N/A	#N/A	11
G.zeae-sf14711_1	#N/A	#N/A	11
G.zeae-sf16039_1	V-type proton ATPase subunit e	Fusarium graminearum	27
G.zeae-sf16760_1	#N/A	#N/A	11
G.zeae-sf18511_1	#N/A	#N/A	41
G.zeae-sf18858_1	hypothetical protein	Fusarium graminearum PH-1	55
G.zeae-sf23540_1	#N/A	#N/A	12
G.zeae-sf23898_1	#N/A	#N/A	74
G.zeae-sf3291_1	#N/A	#N/A	13
G.zeae-sf4677_1	hypothetical protein	Fusarium graminearum PH-1	74
G.zeae-sf5079_1	#N/A	#N/A	27
G.zeae-sf6545_1	Heat shock protein sti1	Colletotrichum incanum	24
G.zeae-sf6999_1	#N/A	#N/A	38
G.zeae-sf7915_1	#N/A	#N/A	41
G.zeae-sf803_1	#N/A	#N/A	11
G.zeae-sf818_1	#N/A	#N/A	39
G.zeae-sf9460_1	hypothetical protein	Fusarium graminearum	55
G.zeae-sf9748_1	#N/A	#N/A	35
K.africana-gi|410074477|ref|XP_003954821.1|	Protein transport protein SSS1	Kazachstania africana CBS 2517	73
K.africana-gi|410074571|ref|XP_003954868.1|	Cytochrome c oxidase assembly protein COX14	Kazachstania africana CBS 2517	55
K.africana-gi|410074949|ref|XP_003955057.1|	40S ribosomal protein S30A	Kazachstania africana CBS 2517	63
K.africana-gi|410075005|ref|XP_003955085.1|	40S ribosomal protein S28B	Saccharomyces cerevisiae S288C	67
K.africana-gi|410075037|ref|XP_003955101.1|	Mitochondrial import receptor subunit TOM7	Kazachstania africana CBS 2517	50
K.africana-gi|410075171|ref|XP_003955168.1|	40S ribosomal protein S29B	Kazachstania africana CBS 2517	56
K.africana-gi|410075307|ref|XP_003955236.1|	60S ribosomal protein L38	Kazachstania africana CBS 2517	78
K.africana-gi|410075533|ref|XP_003955349.1|	Dolichyl-diphosphooligosaccharide-protein glycosyltransferase subunit OST4	Kazachstania africana CBS 2517	33
K.africana-gi|410075930|ref|XP_003955547.1|	60S ribosomal protein L41	Talaromyces islandicus	25
K.africana-gi|410076460|ref|XP_003955812.1|	Cytochrome c oxidase subunit 7	Kazachstania africana CBS 2517	61
K.africana-gi|410076706|ref|XP_003955935.1|	SERF-like protein	Kazachstania africana CBS 2517	68
K.africana-gi|410076832|ref|XP_003955998.1|	Ubiquitin-like protein RUB1	Kazachstania africana CBS 2517	57
K.africana-gi|410077459|ref|XP_003956311.1|	DASH complex subunit DAD4	Kazachstania africana CBS 2517	72
K.africana-gi|410077461|ref|XP_003956312.1|	nucleolar RNA-binding Nop10p	Kazachstania africana CBS 2517	58
K.africana-gi|410077595|ref|XP_003956379.1|	TFIIH complex subunit	Kazachstania africana CBS 2517	72
K.africana-gi|410077765|ref|XP_003956464.1|	Small nuclear ribonucleoprotein G	Kazachstania africana CBS 2517	76
K.africana-gi|410078011|ref|XP_003956587.1|	Ubiquitin-like modifier HUB1	Kazachstania africana CBS 2517	73
K.africana-gi|410078177|ref|XP_003956670.1|	mitochondrial 54S ribosomal protein YmL39	Kazachstania africana CBS 2517	72
K.africana-gi|410078305|ref|XP_003956734.1|	Plasma membrane proteolipid 3	Kazachstania africana CBS 2517	55
K.africana-gi|410078700|ref|XP_003956931.1|	CPA1 leader peptide	Kazachstania africana CBS 2517	25
K.africana-gi|410079763|ref|XP_003957462.1|	hypothetical protein	Kazachstania africana CBS 2517	74
K.africana-gi|410080025|ref|XP_003957593.1|	Protein YSY6	Kazachstania africana CBS 2517	66
K.africana-gi|410080394|ref|XP_003957777.1|	DNA-directed RNA polymerases I, II, and III subunit RPABC4	Naumovozyma dairenensis CBS 421	70
K.africana-gi|410080420|ref|XP_003957790.1|	Mating hormone A-factor 2	Kazachstania africana CBS 2517	35
K.africana-gi|410081231|ref|XP_003958195.1|	60S ribosomal protein L39	Kazachstania africana CBS 2517	51
K.africana-gi|410081415|ref|XP_003958287.1|	hypothetical protein	Kazachstania africana CBS 2517	70
K.africana-gi|410081540|ref|XP_003958349.1|	hypothetical protein	Kazachstania africana CBS 2517	52
K.africana-gi|410081662|ref|XP_003958410.1|	40S ribosomal protein S30A	Kazachstania africana CBS 2517	63
K.africana-gi|410081696|ref|XP_003958427.1|	40S ribosomal protein S28B	Saccharomyces cerevisiae S288C	67
K.africana-gi|410081768|ref|XP_003958463.1|	60S ribosomal protein L29	Kazachstania africana CBS 2517	62
K.africana-gi|410081820|ref|XP_003958489.1|	40S ribosomal protein S29B	Kazachstania africana CBS 2517	56
K.africana-gi|410081830|ref|XP_003958494.1|	Cytochrome c oxidase subunit 7A	Kazachstania africana CBS 2517	62
K.africana-gi|410082465|ref|XP_003958811.1|	DNA-directed RNA polymerases I, II, and III subunit RPABC5	Candida glabrata	70
K.africana-gi|410082589|ref|XP_003958873.1|	Protein kish	Kazachstania africana CBS 2517	72
K.africana-gi|410082673|ref|XP_003958915.1|	Protein SNA2	Kazachstania africana CBS 2517	76
K.africana-gi|410083128|ref|XP_003959142.1|	V-type proton ATPase subunit e	Kazachstania africana CBS 2517	69
K.africana-gi|410083425|ref|XP_003959290.1|	Mitochondrial import receptor subunit TOM7	Kazachstania africana CBS 2517	60
K.africana-gi|410084160|ref|XP_003959657.1|	Vacuolar ATPase assembly integral membrane protein VMA21	Kazachstania africana CBS 2517	77
K.africana-gi|410084250|ref|XP_003959702.1|	Mating hormone A-factor 2	Kazachstania africana CBS 2517	35
K.africana-gi|410084585|ref|XP_003959869.1|	60S ribosomal protein L41	Talaromyces islandicus	25
K.africana-gi|410084691|ref|XP_003959922.1|	Diphthamide biosynthesis protein 3	Kazachstania africana CBS 2517	80
K.africana-sf11973_1	#N/A	#N/A	43
K.africana-sf12145_1	#N/A	#N/A	12
K.africana-sf1414_1	#N/A	#N/A	11
K.africana-sf1787_1	#N/A	#N/A	53
K.africana-sf2974_1	#N/A	#N/A	11
K.africana-sf3199_1	#N/A	#N/A	41
K.africana-sf5662_1	#N/A	#N/A	26
K.africana-sf5933_1	hypothetical protein	Kluyveromyces marxianus DMKU3-1042	39
K.africana-sf6257_1	#N/A	#N/A	11
K.africana-sf7640_1	hypothetical protein	Candida boidinii	52
K.africana-sf8850_1	Translation machinery associated TMA7	Lachancea sp. CBS 6924	64
K.africana-sf9588_1	#N/A	#N/A	13
K.lactis-getge4900_1	#N/A	#N/A	55
K.lactis-gi|302309991|ref|XP_451916.2|	Cytochrome c oxidase subunit 7	Kluyveromyces lactis	62
K.lactis-gi|302310540|ref|XP_452724.2|	TFIIH complex subunit	Kluyveromyces lactis	72
K.lactis-gi|302310620|ref|XP_453740.2|	Vacuolar ATPase assembly integral membrane protein VMA21	Kluyveromyces lactis	77
K.lactis-gi|302310759|ref|XP_002999430.1|	uncharacterized protein	Kluyveromyces lactis	73
K.lactis-gi|302310773|ref|XP_455785.2|	Cytochrome c oxidase copper chaperone	Kluyveromyces lactis	63
K.lactis-gi|302310795|ref|XP_002999436.1|	Translation machinery-associated protein 7	Kluyveromyces lactis	63
K.lactis-gi|50303255|ref|XP_451569.1|	mitochondrial 54S ribosomal protein YmL39	Kluyveromyces lactis	71
K.lactis-gi|50303477|ref|XP_451680.1|	Cytochrome c oxidase subunit 7A	Kluyveromyces lactis	60
K.lactis-gi|50303479|ref|XP_451681.1|	Cytochrome c oxidase polypeptide 8	Kluyveromyces lactis	73
K.lactis-gi|50303573|ref|XP_451728.1|	ATP synthase subunit J	Kluyveromyces lactis	58
K.lactis-gi|50304561|ref|XP_452236.1|	Protein SNA2	Kluyveromyces lactis	75
K.lactis-gi|50304563|ref|XP_452237.1|	uncharacterized protein	Kluyveromyces lactis	71
K.lactis-gi|50304721|ref|XP_452316.1|	Metal homeostasis factor ATX1	Kluyveromyces lactis	74
K.lactis-gi|50304917|ref|XP_452414.1|	40S ribosomal protein S30	Kluyveromyces lactis	63
K.lactis-gi|50305237|ref|XP_452578.1|	Ubiquitin-like modifier HUB1	Kluyveromyces lactis	74
K.lactis-gi|50305549|ref|XP_452734.1|	Protein transport protein SSS1	Kluyveromyces lactis	70
K.lactis-gi|50305977|ref|XP_452949.1|	H/ACA ribonucleoprotein complex subunit 3	Kluyveromyces lactis	57
K.lactis-gi|50306099|ref|XP_453011.1|	60S ribosomal protein L38	Kluyveromyces lactis	78
K.lactis-gi|50306767|ref|XP_453359.1|	DNA-directed RNA polymerases I, II, and III subunit RPABC5	Kluyveromyces lactis	70
K.lactis-gi|50306889|ref|XP_453420.1|	DNA-directed RNA polymerases I, II, and III subunit RPABC4	Kluyveromyces lactis	70
K.lactis-gi|50307577|ref|XP_453768.1|	60S ribosomal protein L29	Kluyveromyces lactis	62
K.lactis-gi|50308127|ref|XP_454064.1|	Succinate dehydrogenase assembly factor 1	Kluyveromyces lactis	79
K.lactis-gi|50308349|ref|XP_454176.1|	40S ribosomal protein S29	Kluyveromyces marxianus DMKU3-1042	56
K.lactis-gi|50308639|ref|XP_454322.1|	Protein kish	Kluyveromyces lactis	72
K.lactis-gi|50310789|ref|XP_455417.1|	SERF-like protein	Kluyveromyces lactis	67
K.lactis-gi|50311717|ref|XP_455886.1|	Ubiquitin-like protein RUB1	Kluyveromyces lactis	77
K.lactis-gi|50311927|ref|XP_455995.1|	40S ribosomal protein S28	Kluyveromyces lactis	67
K.lactis-gi|50812094|ref|YP_054496.1|	ATP synthase protein 9	Kluyveromyces marxianus DMKU3-1042	54
K.lactis-gi|50812097|ref|YP_054499.1|	ATP synthetase subunit 8	Kluyveromyces lactis	48
K.lactis-sf1082_1	#N/A	#N/A	11
K.lactis-sf1132_1	#N/A	#N/A	68
K.lactis-sf1624_1	#N/A	#N/A	33
K.lactis-sf19653_1	#N/A	#N/A	12
K.lactis-sf19717_1	#N/A	#N/A	12
K.lactis-sf20228_1	#N/A	#N/A	11
K.lactis-sf2061_1	#N/A	#N/A	46
K.lactis-sf20638_1	#N/A	#N/A	12
K.lactis-sf3068_1	#N/A	#N/A	12
K.lactis-sf3101_1	#N/A	#N/A	49
K.lactis-sf3247_1	hypothetical protein	Saccharomyces cerevisiae EC1118	25
K.lactis-sf4544_1	#N/A	#N/A	18
K.lactis-sf5971_1	#N/A	#N/A	37
K.lactis-sf64336_1	#N/A	#N/A	60
K.lactis-sf6443_1	#N/A	#N/A	14
K.lactis-sf6504_1	#N/A	#N/A	41
K.lactis-sf6697_1	#N/A	#N/A	13
K.lactis-sf7322_1	#N/A	#N/A	51
K.lactis-sf7374_1	#N/A	#N/A	12
K.lactis-sf8896_1	#N/A	#N/A	11
K.lactis-sf9508_1	#N/A	#N/A	12
L.thermotolerans-gi|255710607|ref|XP_002551587.1|	Small nuclear ribonucleoprotein G	Lachancea thermotolerans CBS 6340	76
L.thermotolerans-gi|255710941|ref|XP_002551754.1|	Ubiquitin-like modifier HUB1	Lachancea thermotolerans CBS 6340	73
L.thermotolerans-gi|255711332|ref|XP_002551949.1|	Ubiquinol-cytochrome C reductase, UQCRX/QCR9 like	Lachancea thermotolerans CBS 6340	71
L.thermotolerans-gi|255711588|ref|XP_002552077.1|	DNA-directed RNA polymerases I, II, and III subunit RPABC4	Lachancea thermotolerans CBS 6340	70
L.thermotolerans-gi|255712291|ref|XP_002552428.1|	Cytochrome c oxidase subunit 7	Lachancea thermotolerans CBS 6340	60
L.thermotolerans-gi|255712769|ref|XP_002552667.1|	40S ribosomal protein S28	Eremothecium gossypii ATCC 10895	67
L.thermotolerans-gi|255712775|ref|XP_002552670.1|	Translation machinery associated TMA7	Lachancea thermotolerans CBS 6340	64
L.thermotolerans-gi|255713732|ref|XP_002553148.1|	DNA-directed RNA polymerases I, II, and III subunit RPABC5	Lachancea thermotolerans CBS 6340	70
L.thermotolerans-gi|255714094|ref|XP_002553329.1|	40S ribosomal protein S29	Lachancea thermotolerans CBS 6340	56
L.thermotolerans-gi|255714118|ref|XP_002553341.1|	Cytochrome c oxidase subunit 7A	Lachancea thermotolerans CBS 6340	60
L.thermotolerans-gi|255714406|ref|XP_002553485.1|	ATP synthase subunit J	Lachancea quebecensis	59
L.thermotolerans-gi|255714813|ref|XP_002553688.1|	60S ribosomal protein L29	Lachancea thermotolerans CBS 6340	62
L.thermotolerans-gi|255715139|ref|XP_002553851.1|	60S ribosomal protein L38	Lachancea thermotolerans CBS 6340	78
L.thermotolerans-gi|255715433|ref|XP_002553998.1|	Ribosome associated membrane protein RAMP4	Lachancea thermotolerans CBS 6340	62
L.thermotolerans-gi|255716098|ref|XP_002554330.1|	Metal homeostasis factor ATX1	Lachancea thermotolerans CBS 6340	73
L.thermotolerans-gi|255717052|ref|XP_002554807.1|	Mitochondrial import receptor subunit TOM8	Lachancea thermotolerans CBS 6340	50
L.thermotolerans-gi|255717288|ref|XP_002554925.1|	Mitochondrial import receptor subunit TOM6	Lachancea thermotolerans CBS 6340	57
L.thermotolerans-gi|255717857|ref|XP_002555209.1|	mitochondrial 54S ribosomal protein YmL39	Lachancea thermotolerans CBS 6340	70
L.thermotolerans-gi|255718417|ref|XP_002555489.1|	Protein kish	Lachancea thermotolerans CBS 6340	72
L.thermotolerans-gi|255718595|ref|XP_002555578.1|	Ubiquitin-like protein RUB1	Lachancea thermotolerans CBS 6340	77
L.thermotolerans-gi|255718779|ref|XP_002555670.1|	Preprotein translocase subunit Sss1	Lachancea thermotolerans CBS 6340	70
L.thermotolerans-gi|255718809|ref|XP_002555685.1|	40S ribosomal protein S30	Lachancea thermotolerans CBS 6340	62
L.thermotolerans-gi|255719958|ref|XP_002556259.1|	NADH-ubiquinone reductase complex 1 MLRQ subunit	Lachancea thermotolerans CBS 6340	78
L.thermotolerans-gi|255720444|ref|XP_002556502.1|	nucleolar RNA-binding Nop10p	Lachancea thermotolerans CBS 6340	59
L.thermotolerans-gi|255720516|ref|XP_002556538.1|	SERF-like protein	Lachancea thermotolerans CBS 6340	62
L.thermotolerans-sf10426_1	#N/A	#N/A	18
L.thermotolerans-sf110809_1	#N/A	#N/A	37
L.thermotolerans-sf11105_1	#N/A	#N/A	60
L.thermotolerans-sf11589_1	#N/A	#N/A	12
L.thermotolerans-sf11599_1	#N/A	#N/A	11
L.thermotolerans-sf1262_1	#N/A	#N/A	13
L.thermotolerans-sf2223_1	#N/A	#N/A	11
L.thermotolerans-sf25932_1	#N/A	#N/A	42
L.thermotolerans-sf25958_1	#N/A	#N/A	50
L.thermotolerans-sf3731_1	#N/A	#N/A	13
L.thermotolerans-sf3835_1	#N/A	#N/A	14
L.thermotolerans-sf386_1	uncharacterized protein	Saccharomyces cerevisiae	42
L.thermotolerans-sf5251_1	uncharacterized protein	Zygosaccharomyces bailii ISA1307	50
L.thermotolerans-sf5292_1	#N/A	#N/A	18
L.thermotolerans-sf5666_1	#N/A	#N/A	11
L.thermotolerans-sf5915_1	#N/A	#N/A	13
L.thermotolerans-sf6003_1	#N/A	#N/A	64
L.thermotolerans-sf6225_1	#N/A	#N/A	34
L.thermotolerans-sf638_1	#N/A	#N/A	12
L.thermotolerans-sf677_1	#N/A	#N/A	13
L.thermotolerans-sf8248_1	Cytochrome C oxidase copper chaperone (COX17)	Lachancea quebecensis	76
L.thermotolerans-sf8374_1	#N/A	#N/A	13
L.thermotolerans-sf9216_1	#N/A	#N/A	34
L.thermotolerans-sf9264_1	hypothetical protein	Saccharomyces cerevisiae AWRI1631	50
L.thermotolerans-sf9394_1	#N/A	#N/A	19
L.thermotolerans-sf9450_1	#N/A	#N/A	11
L.thermotolerans-sf9639_1	#N/A	#N/A	12
L.thermotolerans-sf9642_1	#N/A	#N/A	33
L.thermotolerans-sf9704_1	#N/A	#N/A	11
M.grisea-getigr535010_1	#N/A	#N/A	63
M.grisea-gi|149210575|ref|XP_001522662.1|	hypothetical protein	Magnaporthe oryzae 70-15	51
M.grisea-gi|389623033|ref|XP_003709170.1|	40S ribosomal protein S30	Magnaporthe oryzae 70-15	63
M.grisea-gi|389623245|ref|XP_003709276.1|	hypothetical protein	Magnaporthe oryzae 70-15	56
M.grisea-gi|389623495|ref|XP_003709401.1|	hypothetical protein	Magnaporthe oryzae 70-15	60
M.grisea-gi|389624613|ref|XP_003709960.1|	Succinate dehydrogenase assembly factor 1	Magnaporthe oryzae 70-15	78
M.grisea-gi|389624653|ref|XP_003709980.1|	ubiquitin modifier Ned8	Magnaporthe oryzae Y34	77
M.grisea-gi|389624669|ref|XP_003709988.1|	40S ribosomal protein S28	Magnaporthe oryzae 70-15	68
M.grisea-gi|389625341|ref|XP_003710324.1|	hypothetical protein	Magnaporthe oryzae 70-15	79
M.grisea-gi|389628044|ref|XP_003711675.1|	hypothetical protein	Magnaporthe oryzae 70-15	73
M.grisea-gi|389628690|ref|XP_003711998.1|	DASH complex subunit DAD4	Magnaporthe oryzae 70-15	72
M.grisea-gi|389629646|ref|XP_003712476.1|	60S ribosomal protein L39	Histoplasma capsulatum NAm1	51
M.grisea-gi|389629870|ref|XP_003712588.1|	Translation machinery-associated protein 7	Magnaporthe oryzae 70-15	68
M.grisea-gi|389630178|ref|XP_003712742.1|	hypothetical protein	Magnaporthe oryzae 70-15	61
M.grisea-gi|389632937|ref|XP_003714121.1|	hypothetical protein	Magnaporthe oryzae 70-15	74
M.grisea-gi|389632943|ref|XP_003714124.1|	DNA-directed RNA polymerase subunit 10-like protein	Magnaporthe oryzae 70-15	78
M.grisea-gi|389633647|ref|XP_003714476.1|	V-type proton ATPase subunit e	Magnaporthe oryzae 70-15	75
M.grisea-gi|389634723|ref|XP_003715014.1|	hypothetical protein	Magnaporthe oryzae 70-15	75
M.grisea-gi|389634847|ref|XP_003715076.1|	hypothetical protein	Magnaporthe oryzae 70-15	73
M.grisea-gi|389634961|ref|XP_003715133.1|	30S ribosomal protein S14p/S29e	Magnaporthe oryzae 70-15	56
M.grisea-gi|389635093|ref|XP_003715199.1|	hypothetical protein	Magnaporthe oryzae 70-15	65
M.grisea-gi|389635247|ref|XP_003715276.1|	hypothetical protein	Magnaporthe oryzae 70-15	63
M.grisea-gi|389636177|ref|XP_003715741.1|	Cytochrome c oxidase subunit 7A	Magnaporthe oryzae 70-15	60
M.grisea-gi|389636876|ref|XP_003716082.1|	Mitotic-spindle organizing protein 1	Magnaporthe oryzae 70-15	80
M.grisea-gi|389638238|ref|XP_003716752.1|	Protein stunted	Magnaporthe oryzae 70-15	73
M.grisea-gi|389638250|ref|XP_003716758.1|	NADH dehydrogenase [ubiquinone] 1 alpha subcomplex assembly factor 8	Magnaporthe oryzae 70-15	60
M.grisea-gi|389638298|ref|XP_003716782.1|	hypothetical protein	Magnaporthe oryzae 70-15	73
M.grisea-gi|389639232|ref|XP_003717249.1|	60S ribosomal protein L29	Magnaporthe oryzae 70-15	65
M.grisea-gi|389640105|ref|XP_003717685.1|	hypothetical protein	Magnaporthe oryzae 70-15	79
M.grisea-gi|389640159|ref|XP_003717712.1|	hypothetical protein	Magnaporthe oryzae 70-15	62
M.grisea-gi|389640835|ref|XP_003718050.1|	hypothetical protein	Magnaporthe oryzae 70-15	78
M.grisea-gi|389642253|ref|XP_003718759.1|	hypothetical protein	Magnaporthe oryzae 70-15	53
M.grisea-gi|389644188|ref|XP_003719726.1|	Plasma membrane proteolipid 3	Magnaporthe oryzae 70-15	57
M.grisea-gi|389644432|ref|XP_003719848.1|	Protein YSY6	Magnaporthe oryzae 70-15	67
M.grisea-gi|389644500|ref|XP_003719882.1|	Mitochondrial import receptor subunit TOM7	Magnaporthe oryzae 70-15	53
M.grisea-gi|389644554|ref|XP_003719909.1|	Protein kish-A	Magnaporthe oryzae 70-15	72
M.grisea-gi|389646171|ref|XP_003720717.1|	hypothetical protein	Magnaporthe oryzae 70-15	51
M.grisea-gi|389646765|ref|XP_003721014.1|	transporter Sec61 subunit gamma	Magnaporthe oryzae 70-15	70
M.grisea-gi|389647599|ref|XP_003721431.1|	hypothetical protein	Magnaporthe oryzae 70-15	76
M.grisea-sf10056_1	#N/A	#N/A	11
M.grisea-sf12351_1	hypothetical protein	Magnaporthe oryzae Y34	63
M.grisea-sf12408_1	#N/A	#N/A	13
M.grisea-sf13066_1	#N/A	#N/A	13
M.grisea-sf13164_1	#N/A	#N/A	12
M.grisea-sf14554_1	#N/A	#N/A	19
M.grisea-sf15496_1	#N/A	#N/A	20
M.grisea-sf16669_1	#N/A	#N/A	22
M.grisea-sf18427_1	#N/A	#N/A	31
M.grisea-sf19739_1	#N/A	#N/A	14
M.grisea-sf2662_1	#N/A	#N/A	11
M.grisea-sf3219_1	hypothetical protein	Magnaporthe oryzae P131	51
M.grisea-sf3602_1	#N/A	#N/A	47
M.grisea-sf3669_1	#N/A	#N/A	13
M.grisea-sf39_1	#N/A	#N/A	12
M.grisea-sf44070_1	#N/A	#N/A	59
M.grisea-sf44456_1	#N/A	#N/A	11
M.grisea-sf5584_1	#N/A	#N/A	28
M.grisea-sf6695_1	#N/A	#N/A	43
M.grisea-sf7018_1	#N/A	#N/A	12
M.grisea-sf8232_1	#N/A	#N/A	13
M.grisea-sf9863_1	#N/A	#N/A	56
M.thermophila-gi|367018422|ref|XP_003658496.1|	Cytochrome c oxidase assembly factor 3	Thermothelomyces thermophila ATCC 42464	76
M.thermophila-gi|367018846|ref|XP_003658708.1|	ubiquitin modifier Ned8	Thermothelomyces thermophila ATCC 42464	77
M.thermophila-gi|367018926|ref|XP_003658748.1|	COX assembly mitochondrial protein 2	Thermothelomyces thermophila ATCC 42464	80
M.thermophila-gi|367019570|ref|XP_003659070.1|	hypothetical protein	Thermothelomyces thermophila ATCC 42464	57
M.thermophila-gi|367019626|ref|XP_003659098.1|	Cytochrome c oxidase copper chaperone	Thermothelomyces thermophila ATCC 42464	77
M.thermophila-gi|367019686|ref|XP_003659128.1|	Succinate dehydrogenase assembly factor 1	Thermothelomyces thermophila ATCC 42464	77
M.thermophila-gi|367020496|ref|XP_003659533.1|	DNA repair protein Rad51	Thermothelomyces thermophila ATCC 42464	68
M.thermophila-gi|367020538|ref|XP_003659554.1|	hypothetical protein	Thermothelomyces thermophila ATCC 42464	65
M.thermophila-gi|367020856|ref|XP_003659713.1|	hypothetical protein	Thermothelomyces thermophila ATCC 42464	55
M.thermophila-gi|367021676|ref|XP_003660123.1|	40S ribosomal protein S30A	Thermothelomyces thermophila ATCC 42464	62
M.thermophila-gi|367021704|ref|XP_003660137.1|	hypothetical protein	Thermothelomyces thermophila ATCC 42464	69
M.thermophila-gi|367022512|ref|XP_003660541.1|	V-type proton ATPase subunit e	Thermothelomyces thermophila ATCC 42464	75
M.thermophila-gi|367022604|ref|XP_003660587.1|	DASH complex subunit DAD4	Thermothelomyces thermophila ATCC 42464	72
M.thermophila-gi|367022768|ref|XP_003660669.1|	Ubiquitin-60S ribosomal protein L40	Thermothelomyces thermophila ATCC 42464	72
M.thermophila-gi|367022970|ref|XP_003660770.1|	Translation machinery-associated protein 7	Thermothelomyces thermophila ATCC 42464	68
M.thermophila-gi|367023837|ref|XP_003661203.1|	U1 small nuclear ribonucleoprotein C	Neurospora tetrasperma FGSC 2508	55
M.thermophila-gi|367023951|ref|XP_003661260.1|	hypothetical protein	Thermothelomyces thermophila ATCC 42464	64
M.thermophila-gi|367024031|ref|XP_003661300.1|	AN1-type zinc finger protein TMC1	Thermothelomyces thermophila ATCC 42464	70
M.thermophila-gi|367024053|ref|XP_003661311.1|	Plasma membrane proteolipid 3	Thermothelomyces thermophila ATCC 42464	57
M.thermophila-gi|367024357|ref|XP_003661463.1|	40S ribosomal protein S29	Thermothelomyces thermophila ATCC 42464	56
M.thermophila-gi|367024369|ref|XP_003661469.1|	Glucose-repressible gene protein	Thermothelomyces thermophila ATCC 42464	71
M.thermophila-gi|367024407|ref|XP_003661488.1|	60S ribosomal protein L38	Thermothelomyces thermophila ATCC 42464	80
M.thermophila-gi|367024689|ref|XP_003661629.1|	NADH dehydrogenase [ubiquinone] 1 beta subcomplex subunit 2	Thermothelomyces thermophila ATCC 42464	50
M.thermophila-gi|367024731|ref|XP_003661650.1|	Protein YSY6	Thermothelomyces thermophila ATCC 42464	68
M.thermophila-gi|367024961|ref|XP_003661765.1|	H/ACA ribonucleoprotein complex subunit 3	Thermothelomyces thermophila ATCC 42464	72
M.thermophila-gi|367025107|ref|XP_003661838.1|	hypothetical protein	Thermothelomyces thermophila ATCC 42464	76
M.thermophila-gi|367025339|ref|XP_003661954.1|	Electron transfer flavoprotein regulatory factor 1	Thermothelomyces thermophila ATCC 42464	74
M.thermophila-gi|367025675|ref|XP_003662122.1|	transporter Sec61 subunit gamma	Thermothelomyces thermophila ATCC 42464	70
M.thermophila-gi|367025737|ref|XP_003662153.1|	Mitochondrial import receptor subunit TOM7	Thermothelomyces thermophila ATCC 42464	53
M.thermophila-gi|367026141|ref|XP_003662355.1|	hypothetical protein	Thermothelomyces thermophila ATCC 42464	67
M.thermophila-gi|367027440|ref|XP_003663004.1|	hypothetical protein	Thermothelomyces thermophila ATCC 42464	65
M.thermophila-gi|367027478|ref|XP_003663023.1|	hypothetical protein	Thermothelomyces thermophila ATCC 42464	53
M.thermophila-gi|367027532|ref|XP_003663050.1|	60S ribosomal protein L29	Thermothelomyces thermophila ATCC 42464	65
M.thermophila-gi|367027608|ref|XP_003663088.1|	60S ribosomal protein L39	Neurospora crassa OR74A	51
M.thermophila-gi|367027772|ref|XP_003663170.1|	hypothetical protein	Thermothelomyces thermophila ATCC 42464	72
M.thermophila-gi|367028570|ref|XP_003663569.1|	antibiotic biosynthesis monooxygenase domain-containing	Thermothelomyces thermophila ATCC 42464	79
M.thermophila-gi|367028612|ref|XP_003663590.1|	hypothetical protein	Thermothelomyces thermophila ATCC 42464	64
M.thermophila-gi|367029033|ref|XP_003663800.1|	hypothetical protein	Thermothelomyces thermophila ATCC 42464	70
M.thermophila-gi|367029469|ref|XP_003664018.1|	hypothetical protein	Thermothelomyces thermophila ATCC 42464	54
M.thermophila-gi|367029549|ref|XP_003664058.1|	54S ribosomal protein L39	Thermothelomyces thermophila ATCC 42464	58
M.thermophila-gi|367029631|ref|XP_003664099.1|	hypothetical protein	Thermothelomyces thermophila ATCC 42464	67
M.thermophila-gi|367030121|ref|XP_003664344.1|	hypothetical protein	Thermothelomyces thermophila ATCC 42464	73
M.thermophila-gi|367030317|ref|XP_003664442.1|	40S ribosomal protein S28	Thielavia terrestris NRRL 8126	64
M.thermophila-gi|367030439|ref|XP_003664503.1|	hypothetical protein	Thermothelomyces thermophila ATCC 42464	72
M.thermophila-gi|367030649|ref|XP_003664608.1|	hypothetical protein	Thermothelomyces thermophila ATCC 42464	57
M.thermophila-gi|367030683|ref|XP_003664625.1|	hypothetical protein	Thermothelomyces thermophila ATCC 42464	66
M.thermophila-gi|367030729|ref|XP_003664648.1|	Cytochrome c oxidase subunit 7A	Thermothelomyces thermophila ATCC 42464	62
M.thermophila-gi|367031094|ref|XP_003664830.1|	hypothetical protein	Thermothelomyces thermophila ATCC 42464	72
M.thermophila-gi|367031134|ref|XP_003664850.1|	Polyprotein P3	Thermothelomyces thermophila ATCC 42464	68
M.thermophila-gi|367031314|ref|XP_003664940.1|	hypothetical protein	Thermothelomyces thermophila ATCC 42464	52
M.thermophila-gi|367031328|ref|XP_003664947.1|	hypothetical protein	Thermothelomyces thermophila ATCC 42464	77
M.thermophila-gi|367031618|ref|XP_003665092.1|	hypothetical protein	Thermothelomyces thermophila ATCC 42464	75
M.thermophila-gi|367032414|ref|XP_003665490.1|	Ribosome assembly protein 3	Thermothelomyces thermophila ATCC 42464	78
M.thermophila-gi|367032432|ref|XP_003665499.1|	hypothetical protein	Thermothelomyces thermophila ATCC 42464	55
M.thermophila-gi|367032548|ref|XP_003665557.1|	hypothetical protein	Thermothelomyces thermophila ATCC 42464	49
M.thermophila-gi|367032977|ref|XP_003665771.1|	hypothetical protein	Thermothelomyces thermophila ATCC 42464	60
M.thermophila-gi|367033109|ref|XP_003665837.1|	hypothetical protein	Thermothelomyces thermophila ATCC 42464	56
M.thermophila-gi|367033583|ref|XP_003666074.1|	hypothetical protein	Thermothelomyces thermophila ATCC 42464	50
M.thermophila-gi|367033699|ref|XP_003666132.1|	hypothetical protein	Thermothelomyces thermophila ATCC 42464	78
M.thermophila-gi|367033897|ref|XP_003666231.1|	hypothetical protein	Thermothelomyces thermophila ATCC 42464	70
M.thermophila-gi|367034353|ref|XP_003666459.1|	ATP synthase subunit J	Thermothelomyces thermophila ATCC 42464	60
M.thermophila-gi|367034624|ref|XP_003666594.1|	hypothetical protein	Thermothelomyces thermophila ATCC 42464	56
M.thermophila-gi|367034630|ref|XP_003666597.1|	hypothetical protein	Thermothelomyces thermophila ATCC 42464	72
M.thermophila-gi|367034718|ref|XP_003666641.1|	Protein kish-A	Thermothelomyces thermophila ATCC 42464	72
M.thermophila-gi|367034852|ref|XP_003666708.1|	Inner kinetochore subunit wip1	Thermothelomyces thermophila ATCC 42464	77
M.thermophila-gi|367035202|ref|XP_003666883.1|	hypothetical protein	Thermothelomyces thermophila ATCC 42464	58
M.thermophila-gi|367035250|ref|XP_003666907.1|	hypothetical protein	Thermothelomyces thermophila ATCC 42464	73
M.thermophila-gi|367035694|ref|XP_003667129.1|	SERF-like protein	Thermothelomyces thermophila ATCC 42464	51
M.thermophila-gi|367036150|ref|XP_003667357.1|	hypothetical protein	Thermothelomyces thermophila ATCC 42464	63
M.thermophila-sf14723_1	#N/A	#N/A	16
M.thermophila-sf15081_1	#N/A	#N/A	62
M.thermophila-sf1791_1	#N/A	#N/A	11
M.thermophila-sf18924_1	#N/A	#N/A	12
M.thermophila-sf19755_1	hypothetical protein	Thielavia terrestris NRRL 8126	52
M.thermophila-sf19844_1	#N/A	#N/A	46
M.thermophila-sf19935_1	#N/A	#N/A	16
M.thermophila-sf20958_1	#N/A	#N/A	56
M.thermophila-sf21196_1	#N/A	#N/A	29
M.thermophila-sf21387_1	#N/A	#N/A	11
M.thermophila-sf2139_1	#N/A	#N/A	59
M.thermophila-sf2426_1	#N/A	#N/A	35
M.thermophila-sf24743_1	#N/A	#N/A	37
M.thermophila-sf2668_1	#N/A	#N/A	16
M.thermophila-sf2825_1	#N/A	#N/A	55
M.thermophila-sf2933_1	#N/A	#N/A	77
M.thermophila-sf4639_1	Heat shock protein sti1	Madurella mycetomatis	67
M.thermophila-sf4648_1	Heat shock protein sti1	Thielavia terrestris NRRL 8126	24
M.thermophila-sf47_1	#N/A	#N/A	12
M.thermophila-sf5835_1	#N/A	#N/A	29
M.thermophila-sf6372_1	#N/A	#N/A	12
M.thermophila-sf6940_1	#N/A	#N/A	34
M.thermophila-sf76_1	#N/A	#N/A	50
M.thermophila-sf8592_1	#N/A	#N/A	40
N.castellii-getge10354_1	#N/A	#N/A	72
N.castellii-getge11682_1	#N/A	#N/A	37
N.castellii-getge24316_1	#N/A	#N/A	32
N.castellii-gi|366986419|ref|XP_003672976.1|	Protein SNA2	Naumovozyma castellii CBS 4309	79
N.castellii-gi|366986505|ref|XP_003673019.1|	Metal homeostasis factor ATX1	Naumovozyma castellii CBS 4309	73
N.castellii-gi|366986859|ref|XP_003673196.1|	40S ribosomal protein S29B	Naumovozyma castellii CBS 4309	56
N.castellii-gi|366986885|ref|XP_003673209.1|	Cytochrome c oxidase subunit 7A	Naumovozyma castellii CBS 4309	60
N.castellii-gi|366986933|ref|XP_003673233.1|	hypothetical protein	Naumovozyma castellii CBS 4309	69
N.castellii-gi|366987203|ref|XP_003673368.1|	DASH complex subunit HSK3	Naumovozyma castellii CBS 4309	69
N.castellii-gi|366987387|ref|XP_003673460.1|	60S ribosomal protein L38	Naumovozyma castellii CBS 4309	78
N.castellii-gi|366987429|ref|XP_003673481.1|	Ubiquitin-like modifier HUB1	Naumovozyma castellii CBS 4309	73
N.castellii-gi|366987601|ref|XP_003673567.1|	ATP synthase subunit J	Naumovozyma castellii CBS 4309	66
N.castellii-gi|366987719|ref|XP_003673626.1|	Cytochrome b-c1 complex subunit 9	Naumovozyma castellii CBS 4309	66
N.castellii-gi|366987747|ref|XP_003673640.1|	V-type proton ATPase subunit e	Naumovozyma castellii CBS 4309	72
N.castellii-gi|366988035|ref|XP_003673784.1|	Plasma membrane ATPase proteolipid 2	Naumovozyma castellii CBS 4309	39
N.castellii-gi|366988293|ref|XP_003673913.1|	hypothetical protein	Naumovozyma castellii CBS 4309	52
N.castellii-gi|366988353|ref|XP_003673943.1|	60S ribosomal protein L25	Naumovozyma castellii CBS 4309	70
N.castellii-gi|366988687|ref|XP_003674111.1|	Mitochondrial import receptor subunit TOM11	Naumovozyma castellii CBS 4309	50
N.castellii-gi|366988841|ref|XP_003674188.1|	60S ribosomal protein L29	Naumovozyma castellii CBS 4309	63
N.castellii-gi|366989107|ref|XP_003674321.1|	60S ribosomal protein L41	Saccharomyces cerevisiae S288C	25
N.castellii-gi|366989545|ref|XP_003674540.1|	CPA1 leader peptide	Naumovozyma castellii CBS 4309	25
N.castellii-gi|366989717|ref|XP_003674626.1|	DNA-directed RNA polymerases I, II, and III subunit RPABC5	Candida glabrata	70
N.castellii-gi|366989843|ref|XP_003674689.1|	Protein YSY6	Naumovozyma castellii CBS 4309	65
N.castellii-gi|366989963|ref|XP_003674749.1|	hypothetical protein	Naumovozyma castellii CBS 4309	80
N.castellii-gi|366990195|ref|XP_003674865.1|	Protein transport protein SSS1	Naumovozyma castellii CBS 4309	72
N.castellii-gi|366990209|ref|XP_003674872.1|	TFIIH complex subunit	Naumovozyma castellii CBS 4309	72
N.castellii-gi|366990313|ref|XP_003674924.1|	hypothetical protein	Naumovozyma castellii CBS 4309	72
N.castellii-gi|366990405|ref|XP_003674970.1|	Mating hormone A-factor 2	Naumovozyma castellii CBS 4309	34
N.castellii-gi|366991067|ref|XP_003675301.1|	60S ribosomal protein L39	Naumovozyma castellii CBS 4309	51
N.castellii-gi|366991174|ref|XP_003675353.1|	hypothetical protein	Naumovozyma castellii CBS 4309	69
N.castellii-gi|366991309|ref|XP_003675420.1|	Cytochrome c oxidase subunit 7	Naumovozyma castellii CBS 4309	62
N.castellii-gi|366991963|ref|XP_003675747.1|	Small nuclear ribonucleoprotein G	Naumovozyma castellii CBS 4309	76
N.castellii-gi|366992454|ref|XP_003675992.1|	DNA-directed RNA polymerases I, II, and III subunit RPABC4	Naumovozyma castellii CBS 4309	70
N.castellii-gi|366992586|ref|XP_003676058.1|	SERF-like protein	Naumovozyma castellii CBS 4309	67
N.castellii-gi|366992848|ref|XP_003676189.1|	40S ribosomal protein S28B	Saccharomyces cerevisiae S288C	67
N.castellii-gi|366992852|ref|XP_003676191.1|	Translation machinery-associated protein 7	Naumovozyma castellii CBS 4309	64
N.castellii-gi|366992960|ref|XP_003676245.1|	40S ribosomal protein S30A	Naumovozyma castellii CBS 4309	63
N.castellii-gi|366993202|ref|XP_003676366.1|	Cx9C motif-containing protein 4	Naumovozyma castellii CBS 4309	62
N.castellii-gi|366993535|ref|XP_003676532.1|	Vacuolar ATPase assembly integral membrane protein VMA21	Naumovozyma castellii CBS 4309	77
N.castellii-gi|366993709|ref|XP_003676619.1|	60S ribosomal protein L29	Vanderwaltozyma polyspora DSM 70294	63
N.castellii-gi|366994057|ref|XP_003676793.1|	60S ribosomal protein L41	Saccharomyces cerevisiae S288C	25
N.castellii-gi|366994204|ref|XP_003676866.1|	40S ribosomal protein S28B	Saccharomyces cerevisiae S288C	67
N.castellii-gi|366994232|ref|XP_003676880.1|	40S ribosomal protein S30A	Naumovozyma castellii CBS 4309	63
N.castellii-gi|366994726|ref|XP_003677127.1|	DASH complex subunit DAD4	Naumovozyma castellii CBS 4309	72
N.castellii-gi|366994983|ref|XP_003677255.1|	hypothetical protein	Naumovozyma castellii CBS 4309	73
N.castellii-gi|366995077|ref|XP_003677302.1|	Plasma membrane proteolipid 3	Naumovozyma castellii CBS 4309	55
N.castellii-gi|366995079|ref|XP_003677303.1|	Mitochondrial import receptor subunit TOM6	Naumovozyma castellii CBS 4309	61
N.castellii-gi|366995389|ref|XP_003677458.1|	Mating hormone A-factor 2	Naumovozyma castellii CBS 4309	34
N.castellii-gi|366995487|ref|XP_003677507.1|	40S ribosomal protein S7-A	Naumovozyma castellii CBS 4309	62
N.castellii-gi|366995533|ref|XP_003677530.1|	Mitochondrial import receptor subunit TOM7	Naumovozyma castellii CBS 4309	60
N.castellii-gi|366995683|ref|XP_003677605.1|	Protease B inhibitor 2	Naumovozyma castellii CBS 4309	79
N.castellii-gi|366995703|ref|XP_003677615.1|	Protein kish	Naumovozyma castellii CBS 4309	72
N.castellii-gi|366996116|ref|XP_003677821.1|	nucleolar RNA-binding Nop10p	Naumovozyma castellii CBS 4309	58
N.castellii-gi|366996308|ref|XP_003677917.1|	mitochondrial 54S ribosomal protein YmL39	Naumovozyma castellii CBS 4309	69
N.castellii-gi|366996941|ref|XP_003678233.1|	54S ribosomal protein L25	Naumovozyma castellii CBS 4309	80
N.castellii-gi|366997025|ref|XP_003678275.1|	hypothetical protein	Naumovozyma castellii CBS 4309	74
N.castellii-gi|366997103|ref|XP_003678314.1|	60S ribosomal protein L39	Naumovozyma castellii CBS 4309	51
N.castellii-gi|366997402|ref|XP_003678463.1|	40S ribosomal protein S29B	Naumovozyma castellii CBS 4309	56
N.castellii-gi|366997416|ref|XP_003678470.1|	Cytochrome c oxidase polypeptide 8	Naumovozyma castellii CBS 4309	74
N.castellii-sf11351_1	#N/A	#N/A	13
N.castellii-sf11929_1	#N/A	#N/A	14
N.castellii-sf1222_1	#N/A	#N/A	12
N.castellii-sf12646_1	#N/A	#N/A	17
N.castellii-sf13428_1	#N/A	#N/A	11
N.castellii-sf13876_1	#N/A	#N/A	24
N.castellii-sf14112_1	#N/A	#N/A	27
N.castellii-sf15529_1	#N/A	#N/A	12
N.castellii-sf15700_1	#N/A	#N/A	35
N.castellii-sf15815_1	#N/A	#N/A	11
N.castellii-sf16171_1	#N/A	#N/A	12
N.castellii-sf16325_1	#N/A	#N/A	30
N.castellii-sf16788_1	#N/A	#N/A	12
N.castellii-sf16985_1	#N/A	#N/A	16
N.castellii-sf17009_1	#N/A	#N/A	11
N.castellii-sf17545_1	#N/A	#N/A	12
N.castellii-sf17626_1	#N/A	#N/A	35
N.castellii-sf18608_1	#N/A	#N/A	19
N.castellii-sf19402_1	#N/A	#N/A	11
N.castellii-sf19520_1	#N/A	#N/A	14
N.castellii-sf19634_1	#N/A	#N/A	23
N.castellii-sf19693_1	#N/A	#N/A	12
N.castellii-sf19704_1	#N/A	#N/A	11
N.castellii-sf19751_1	#N/A	#N/A	45
N.castellii-sf19927_1	#N/A	#N/A	14
N.castellii-sf20278_1	#N/A	#N/A	11
N.castellii-sf20462_1	#N/A	#N/A	11
N.castellii-sf20519_1	#N/A	#N/A	40
N.castellii-sf20679_1	#N/A	#N/A	12
N.castellii-sf20963_1	#N/A	#N/A	12
N.castellii-sf21114_1	#N/A	#N/A	21
N.castellii-sf21267_1	#N/A	#N/A	27
N.castellii-sf21502_1	#N/A	#N/A	54
N.castellii-sf21531_1	#N/A	#N/A	12
N.castellii-sf21623_1	#N/A	#N/A	12
N.castellii-sf21632_1	#N/A	#N/A	13
N.castellii-sf21837_1	#N/A	#N/A	22
N.castellii-sf21918_1	#N/A	#N/A	11
N.castellii-sf22150_1	#N/A	#N/A	37
N.castellii-sf22224_1	#N/A	#N/A	12
N.castellii-sf22461_1	#N/A	#N/A	13
N.castellii-sf22519_1	#N/A	#N/A	12
N.castellii-sf22548_1	#N/A	#N/A	53
N.castellii-sf22870_1	#N/A	#N/A	11
N.castellii-sf25893_1	#N/A	Zygosaccharomyces bailii ISA1307	45
N.castellii-sf26263_1	#N/A	#N/A	28
N.castellii-sf26290_1	#N/A	#N/A	11
N.castellii-sf26312_1	#N/A	#N/A	38
N.castellii-sf26606_1	#N/A	#N/A	11
N.castellii-sf26651_1	#N/A	#N/A	27
N.castellii-sf26655_1	#N/A	#N/A	49
N.castellii-sf26669_1	#N/A	#N/A	24
N.castellii-sf26854_1	60S ribosomal protein L41	Saccharomyces cerevisiae S288C	25
N.castellii-sf3049_1	#N/A	#N/A	28
N.castellii-sf4112_1	#N/A	#N/A	26
N.castellii-sf4212_1	#N/A	#N/A	25
N.castellii-sf4557_1	#N/A	#N/A	12
N.castellii-sf4652_1	#N/A	#N/A	30
N.castellii-sf4850_1	#N/A	#N/A	12
N.castellii-sf8617_1	#N/A	#N/A	39
N.castellii-sf8662_1	#N/A	#N/A	62
N.castellii-sf8709_1	#N/A	#N/A	32
N.castellii-sf9691_1	#N/A	#N/A	12
N.dairenensis-gi|365981191|ref|XP_003667429.1|	hypothetical protein	Naumovozyma dairenensis CBS 421	72
N.dairenensis-gi|365981289|ref|XP_003667478.1|	60S ribosomal protein L39	Naumovozyma dairenensis CBS 421	51
N.dairenensis-gi|365981577|ref|XP_003667622.1|	60S ribosomal protein L41	Saccharomyces cerevisiae S288C	25
N.dairenensis-gi|365981727|ref|XP_003667697.1|	60S ribosomal protein L41	Saccharomyces cerevisiae S288C	25
N.dairenensis-gi|365981847|ref|XP_003667757.1|	TFIIH complex subunit	Naumovozyma dairenensis CBS 421	72
N.dairenensis-gi|365982369|ref|XP_003668018.1|	60S ribosomal protein L25	Naumovozyma dairenensis CBS 421	70
N.dairenensis-gi|365982970|ref|XP_003668318.1|	60S ribosomal protein L39	Naumovozyma dairenensis CBS 421	51
N.dairenensis-gi|365983240|ref|XP_003668453.1|	60S ribosomal protein L29	Naumovozyma dairenensis CBS 421	63
N.dairenensis-gi|365983308|ref|XP_003668487.1|	hypothetical protein	Naumovozyma dairenensis CBS 421	74
N.dairenensis-gi|365983714|ref|XP_003668690.1|	40S ribosomal protein S7-A	Naumovozyma dairenensis CBS 421	62
N.dairenensis-gi|365983784|ref|XP_003668725.1|	Mating hormone A-factor 2	Naumovozyma dairenensis CBS 421	34
N.dairenensis-gi|365984347|ref|XP_003669006.1|	mitochondrial 54S ribosomal protein YmL39	Naumovozyma dairenensis CBS 421	69
N.dairenensis-gi|365985007|ref|XP_003669336.1|	DASH complex subunit DAD4	Naumovozyma dairenensis CBS 421	72
N.dairenensis-gi|365985213|ref|XP_003669439.1|	Protein YSY6	Naumovozyma dairenensis CBS 421	66
N.dairenensis-gi|365985836|ref|XP_003669750.1|	Cytochrome b-c1 complex subunit 9	Naumovozyma dairenensis CBS 421	68
N.dairenensis-gi|365985864|ref|XP_003669764.1|	V-type proton ATPase subunit e	Naumovozyma dairenensis CBS 421	72
N.dairenensis-gi|365985990|ref|XP_003669827.1|	40S ribosomal protein S30A	Naumovozyma dairenensis CBS 421	63
N.dairenensis-gi|365986100|ref|XP_003669882.1|	ATP synthase subunit J	Naumovozyma dairenensis CBS 421	65
N.dairenensis-gi|365986320|ref|XP_003669992.1|	Cytochrome c oxidase subunit 7A	Naumovozyma dairenensis CBS 421	60
N.dairenensis-gi|365986330|ref|XP_003669997.1|	40S ribosomal protein S29B	Naumovozyma dairenensis CBS 421	56
N.dairenensis-gi|365986400|ref|XP_003670032.1|	hypothetical protein	Naumovozyma dairenensis CBS 421	78
N.dairenensis-gi|365986489|ref|XP_003670076.1|	Cytochrome c oxidase assembly protein COX14	Naumovozyma dairenensis CBS 421	63
N.dairenensis-gi|365986761|ref|XP_003670212.1|	DNA-directed RNA polymerases I, II, and III subunit RPABC5	Candida glabrata	70
N.dairenensis-gi|365986849|ref|XP_003670256.1|	DASH complex subunit HSK3	Naumovozyma dairenensis CBS 421	69
N.dairenensis-gi|365987498|ref|XP_003670580.1|	hypothetical protein	Naumovozyma dairenensis CBS 421	73
N.dairenensis-gi|365987938|ref|XP_003670800.1|	Mitochondrial import receptor subunit TOM7	Naumovozyma dairenensis CBS 421	60
N.dairenensis-gi|365987982|ref|XP_003670822.1|	40S ribosomal protein S7-A	Naumovozyma dairenensis CBS 421	62
N.dairenensis-gi|365988040|ref|XP_003670851.1|	Protein transport protein SSS1	Naumovozyma dairenensis CBS 421	72
N.dairenensis-gi|365988284|ref|XP_003670973.1|	Metal homeostasis factor ATX1	Naumovozyma dairenensis CBS 421	72
N.dairenensis-gi|365989228|ref|XP_003671444.1|	Ubiquitin-60S ribosomal protein L40	Marssonina brunnea f. sp. 'multigermtubi' MB_m1	77
N.dairenensis-gi|365989324|ref|XP_003671492.1|	Plasma membrane proteolipid 3	Naumovozyma dairenensis CBS 421	56
N.dairenensis-gi|365989776|ref|XP_003671718.1|	SERF-like protein	Naumovozyma dairenensis CBS 421	66
N.dairenensis-gi|365989908|ref|XP_003671784.1|	DNA-directed RNA polymerases I, II, and III subunit RPABC4	Naumovozyma dairenensis CBS 421	70
N.dairenensis-gi|365990103|ref|XP_003671881.1|	Cx9C motif-containing protein 4	Naumovozyma dairenensis CBS 421	65
N.dairenensis-gi|365990339|ref|XP_003671999.1|	40S ribosomal protein S30A	Naumovozyma dairenensis CBS 421	63
N.dairenensis-gi|365990443|ref|XP_003672051.1|	40S ribosomal protein S28B	Saccharomyces cerevisiae S288C	67
N.dairenensis-gi|365990826|ref|XP_003672242.1|	Ubiquitin-like protein RUB1	Naumovozyma dairenensis CBS 421	77
N.dairenensis-gi|365991072|ref|XP_003672365.1|	Cytochrome c oxidase polypeptide 8	Naumovozyma dairenensis CBS 421	79
N.dairenensis-gi|365991339|ref|XP_003672498.1|	Cytochrome c oxidase polypeptide 8	Naumovozyma dairenensis CBS 421	69
N.dairenensis-gi|365991445|ref|XP_003672551.1|	Mating hormone A-factor 2	Naumovozyma dairenensis CBS 421	34
N.dairenensis-gi|365991495|ref|XP_003672576.1|	Mating hormone A-factor 2	Naumovozyma dairenensis CBS 421	34
N.dairenensis-gi|365991657|ref|XP_003672657.1|	Ubiquitin-like modifier HUB1	Naumovozyma dairenensis CBS 421	73
N.dairenensis-gi|365991741|ref|XP_003672699.1|	60S ribosomal protein L38	Naumovozyma dairenensis CBS 421	78
N.dairenensis-gi|365991769|ref|XP_003672713.1|	40S ribosomal protein S28B	Saccharomyces cerevisiae S288C	67
N.dairenensis-gi|365991936|ref|XP_003672796.1|	Protein kish	Naumovozyma dairenensis CBS 421	72
N.dairenensis-gi|365991958|ref|XP_003672807.1|	Protease B inhibitor 2	Naumovozyma dairenensis CBS 421	75
N.dairenensis-gi|365991974|ref|XP_003672815.1|	hypothetical protein	Naumovozyma dairenensis CBS 421	68
N.dairenensis-gi|365992206|ref|XP_003672931.1|	60S ribosomal protein L29	Naumovozyma dairenensis CBS 421	63
N.dairenensis-gi|410729819|ref|XP_003671088.2|	Protein kish	Naumovozyma dairenensis CBS 421	72
N.dairenensis-gi|410729841|ref|XP_003671099.2|	Protease B inhibitor 2	Naumovozyma dairenensis CBS 421	75
N.dairenensis-gi|410729857|ref|XP_003671107.2|	hypothetical protein	Naumovozyma dairenensis CBS 421	68
N.dairenensis-gi|410730089|ref|XP_003671222.2|	60S ribosomal protein L29	Naumovozyma dairenensis CBS 421	63
N.dairenensis-gi|410730333|ref|XP_003671346.2|	Small nuclear ribonucleoprotein G	Naumovozyma dairenensis CBS 421	76
N.dairenensis-gi|410730467|ref|XP_003671413.2|	60S ribosomal protein L25	Naumovozyma dairenensis CBS 421	70
N.dairenensis-gi|410730905|ref|XP_003980273.1|	hypothetical protein	Naumovozyma dairenensis CBS 421	52
N.dairenensis-sf10011_1	#N/A	#N/A	13
N.dairenensis-sf10033_1	#N/A	#N/A	18
N.dairenensis-sf10149_1	Mitochondrial import receptor subunit TOM10	Naumovozyma castellii CBS 4309	49
N.dairenensis-sf1146_1	#N/A	#N/A	13
N.dairenensis-sf11839_1	#N/A	#N/A	17
N.dairenensis-sf1247_1	#N/A	#N/A	41
N.dairenensis-sf1286_1	#N/A	#N/A	63
N.dairenensis-sf13869_1	#N/A	#N/A	39
N.dairenensis-sf13912_1	#N/A	#N/A	12
N.dairenensis-sf1447_1	#N/A	#N/A	43
N.dairenensis-sf14536_1	#N/A	#N/A	28
N.dairenensis-sf1460_1	#N/A	#N/A	36
N.dairenensis-sf14603_1	#N/A	#N/A	11
N.dairenensis-sf14976_1	#N/A	#N/A	57
N.dairenensis-sf15732_1	#N/A	#N/A	16
N.dairenensis-sf16052_1	#N/A	#N/A	14
N.dairenensis-sf16224_1	#N/A	#N/A	51
N.dairenensis-sf16307_1	#N/A	#N/A	28
N.dairenensis-sf16375_1	#N/A	#N/A	45
N.dairenensis-sf16415_1	#N/A	#N/A	24
N.dairenensis-sf16441_1	#N/A	#N/A	70
N.dairenensis-sf18118_1	#N/A	#N/A	18
N.dairenensis-sf2776_1	#N/A	#N/A	12
N.dairenensis-sf3830_1	#N/A	#N/A	29
N.dairenensis-sf4_1	#N/A	#N/A	11
N.dairenensis-sf4692_1	#N/A	#N/A	70
N.dairenensis-sf5434_1	#N/A	#N/A	25
N.dairenensis-sf6440_1	#N/A	#N/A	25
N.dairenensis-sf6614_1	#N/A	#N/A	12
N.dairenensis-sf6640_1	#N/A	#N/A	45
N.dairenensis-sf6698_1	#N/A	#N/A	56
N.dairenensis-sf9_1	#N/A	#N/A	49
N.dairenensis-sf9152_1	#N/A	#N/A	61
N.dairenensis-sf9621_1	#N/A	#N/A	12
N.dairenensis-sf986_1	#N/A	#N/A	11
N.dairenensis-sf9990_1	#N/A	#N/A	68
P.pastoris-getge25944_1	#N/A	#N/A	33
P.pastoris-gi|254564695|ref|XP_002489458.1|	NADH-ubiquinone oxidoreductase 9.5 kDa subunit	Komagataella phaffii GS115	79
P.pastoris-gi|254564981|ref|XP_002489601.1|	Probable U6 snRNA-associated Sm-like protein LSm5	Komagataella phaffii GS115	79
P.pastoris-gi|254565095|ref|XP_002489658.1|	Protein transport protein SSS1	Komagataella phaffii GS115	64
P.pastoris-gi|254565971|ref|XP_002490096.1|	Diphthamide biosynthesis protein 3	Komagataella phaffii GS115	72
P.pastoris-gi|254566481|ref|XP_002490351.1|	40S ribosomal protein S28	Komagataella phaffii	67
P.pastoris-gi|254567055|ref|XP_002490638.1|	40S ribosomal protein S29A	Komagataella phaffii CBS 7435	56
P.pastoris-gi|254567567|ref|XP_002490894.1|	uncharacterized protein	Komagataella phaffii GS115	45
P.pastoris-gi|254568006|ref|XP_002491113.1|	DNA-directed RNA polymerases I, II, and III subunit RPABC5	Komagataella phaffii GS115	72
P.pastoris-gi|254568566|ref|XP_002491393.1|	60S ribosomal protein L39	Komagataella pastoris	51
P.pastoris-gi|254570471|ref|XP_002492345.1|	V-type proton ATPase subunit e	Komagataella phaffii GS115	45
P.pastoris-gi|254570515|ref|XP_002492367.1|	ATP synthase subunit K	Komagataella phaffii GS115	67
P.pastoris-gi|254570589|ref|XP_002492404.1|	hypothetical protein	Komagataella phaffii GS115	71
P.pastoris-gi|254570781|ref|XP_002492500.1|	40S ribosomal protein S28	Komagataella phaffii	67
P.pastoris-gi|254572920|ref|XP_002493569.1|	Translation machinery associated TMA7	Komagataella phaffii CBS 7435	63
P.pastoris-gi|254573138|ref|XP_002493678.1|	uncharacterized protein	Komagataella phaffii GS115	56
P.pastoris-gi|254573482|ref|XP_002493850.1|	Subunit VIb of cytochrome c oxidase	Komagataella phaffii GS115	80
P.pastoris-gi|254574158|ref|XP_002494188.1|	H/ACA ribonucleoprotein complex subunit 3	Komagataella phaffii GS115	61
P.pastoris-sf10429_1	#N/A	#N/A	18
P.pastoris-sf1751_1	#N/A	#N/A	11
P.pastoris-sf2120_1	#N/A	#N/A	56
P.pastoris-sf2200_1	#N/A	#N/A	43
P.pastoris-sf2752_1	#N/A	#N/A	12
P.pastoris-sf3523_1	#N/A	#N/A	53
P.pastoris-sf4251_1	60S ribosomal protein L41	Talaromyces islandicus	25
P.pastoris-sf4940_1	#N/A	#N/A	13
P.pastoris-sf4969_1	#N/A	#N/A	14
P.pastoris-sf5419_1	#N/A	#N/A	13
P.pastoris-sf5579_1	#N/A	#N/A	13
P.pastoris-sf5797_1	#N/A	#N/A	46
P.pastoris-sf6327_1	#N/A	#N/A	11
P.pastoris-sf6332_1	hypothetical protein	Kuraishia capsulata CBS 1993	35
P.pastoris-sf6394_1	#N/A	#N/A	30
P.pastoris-sf6932_1	#N/A	#N/A	13
P.pastoris-sf7002_1	#N/A	#N/A	12
P.pastoris-sf7057_1	Ubiquitin-like modifier HUB1	Komagataella phaffii CBS 7435	68
P.pastoris-sf8269_1	#N/A	#N/A	13
P.pastoris-sf862_1	#N/A	#N/A	30
P.pastoris-sf8668_1	uncharacterized protein	Kuraishia capsulata CBS 1993	55
P.pastoris-sf9489_1	#N/A	#N/A	20
P.pastoris-sf9786_1	#N/A	#N/A	11
Psti-gi|126131444|ref|XP_001382247.1|	Subunit i/j of mitochondrial ATP synthase	Scheffersomyces stipitis CBS 6054	62
Psti-gi|126132182|ref|XP_001382616.1|	Zinc finger protein LEE1	Scheffersomyces stipitis CBS 6054	70
Psti-gi|126132248|ref|XP_001382649.1|	translocase SEC61 complex gamma	Scheffersomyces stipitis CBS 6054	68
Psti-gi|126132544|ref|XP_001382797.1|	60S ribosomal protein L38	Scheffersomyces stipitis CBS 6054	76
Psti-gi|126132572|ref|XP_001382811.1|	Cytochrome c oxidase assembly protein/Cu2+ chaperone	Scheffersomyces stipitis CBS 6054	60
Psti-gi|126133026|ref|XP_001383038.1|	antioxidant and copper/iron homeostasis protein	Scheffersomyces stipitis CBS 6054	74
Psti-gi|126133200|ref|XP_001383125.1|	hypothetical protein	Scheffersomyces stipitis CBS 6054	54
Psti-gi|126133278|ref|XP_001383164.1|	mitochondrial 54S ribosomal protein YmL39	Scheffersomyces stipitis CBS 6054	70
Psti-gi|126133436|ref|XP_001383243.1|	60S ribosomal protein L39	Scheffersomyces stipitis CBS 6054	49
Psti-gi|126133484|ref|XP_001383267.1|	40S ribosomal protein S28	Scheffersomyces stipitis CBS 6054	67
Psti-gi|126134101|ref|XP_001383575.1|	Mitochondrial import receptor subunit TOM7	Scheffersomyces stipitis CBS 6054	64
Psti-gi|126134137|ref|XP_001383593.1|	40S ribosomal protein S29	Scheffersomyces stipitis CBS 6054	56
Psti-gi|126134988|ref|XP_001384018.1|	Diphthamide biosynthesis protein 3	Scheffersomyces stipitis CBS 6054	72
Psti-gi|126135330|ref|XP_001384189.1|	NADH dehydrogenase [ubiquinone] 1 beta subcomplex subunit 2	Scheffersomyces stipitis CBS 6054	58
Psti-gi|126136176|ref|XP_001384612.1|	Cytochrome C oxidase assembly factor 2	Scheffersomyces stipitis CBS 6054	66
Psti-gi|126137507|ref|XP_001385277.1|	40S ribosomal protein S28	Scheffersomyces stipitis CBS 6054	67
Psti-gi|126137778|ref|XP_001385412.1|	SERF-like protein	Scheffersomyces stipitis CBS 6054	51
Psti-gi|126138414|ref|XP_001385730.1|	hypothetical protein	Scheffersomyces stipitis CBS 6054	60
Psti-gi|126138744|ref|XP_001385895.1|	protein kish-A	Scheffersomyces stipitis CBS 6054	70
Psti-gi|126139157|ref|XP_001386101.1|	DASH complex subunit DAD4	Scheffersomyces stipitis CBS 6054	72
Psti-gi|126139527|ref|XP_001386286.1|	H/ACA ribonucleoprotein complex subunit 3	Scheffersomyces stipitis CBS 6054	59
Psti-gi|126139834|ref|XP_001386439.1|	Cytochrome c oxidase subunit 7	Scheffersomyces stipitis CBS 6054	59
Psti-gi|126140010|ref|XP_001386527.1|	40S ribosomal protein S30	Scheffersomyces stipitis CBS 6054	62
Psti-gi|126140418|ref|XP_001386731.1|	NADH-ubiquinone oxidoreductase 12 kDa subunit	Scheffersomyces stipitis CBS 6054	63
Psti-gi|126274048|ref|XP_001387394.1|	hypothetical protein	Scheffersomyces stipitis CBS 6054	68
Psti-gi|126274073|ref|XP_001387811.1|	60S ribosomal protein L29	Scheffersomyces stipitis CBS 6054	60
Psti-gi|126274084|ref|XP_001387409.1|	ATP synthase subunit H family protein (Va0H) (ATP6H) (Atp6v0e), partial	Scheffersomyces stipitis CBS 6054	69
Psti-gi|126274181|ref|XP_001387868.1|	hypothetical protein	Scheffersomyces stipitis CBS 6054	78
Psti-gi|126274269|ref|XP_001387496.1|	hypothetical protein	Scheffersomyces stipitis CBS 6054	75
Psti-gi|126274455|ref|XP_001387551.1|	DNA-directed RNA polymerases I, II, and III subunit RPABC5	Scheffersomyces stipitis CBS 6054	72
Psti-gi|126274679|ref|XP_001387619.1|	DNA-directed RNA polymerases I, II, and III subunit RPABC4	Scheffersomyces stipitis CBS 6054	72
Psti-gi|126275229|ref|XP_001386817.1|	ubiquitin modifier Ned8	Scheffersomyces stipitis CBS 6054	77
Psti-gi|150864243|ref|XP_001382984.2|	Cytochrome oxidase assembly factor 4	Scheffersomyces stipitis CBS 6054	62
Psti-gi|150864929|ref|XP_001383945.2|	hypothetical protein	Scheffersomyces stipitis CBS 6054	49
Psti-gi|150866668|ref|XP_001386336.2|	Non-classical export protein 1	Scheffersomyces stipitis CBS 6054	51
Psti-sf104_1	#N/A	#N/A	11
Psti-sf10574_1	#N/A	#N/A	52
Psti-sf1898_1	#N/A	#N/A	11
Psti-sf2079_1	#N/A	#N/A	56
Psti-sf2616_1	#N/A	#N/A	12
Psti-sf2770_1	#N/A	#N/A	60
Psti-sf3148_1	60S ribosomal protein L41	Saccharomyces cerevisiae S288C	25
Psti-sf3301_1	#N/A	#N/A	38
Psti-sf3408_1	#N/A	#N/A	70
Psti-sf358_1	#N/A	#N/A	12
Psti-sf3683_1	#N/A	#N/A	12
Psti-sf3700_1	#N/A	#N/A	12
Psti-sf4312_1	#N/A	#N/A	65
Psti-sf4798_1	#N/A	#N/A	12
Psti-sf588_1	#N/A	#N/A	21
Psti-sf6656_1	#N/A	#N/A	12
Psti-sf7400_1	#N/A	#N/A	13
Psti-sf7626_1	#N/A	#N/A	39
Psti-sf7655_1	#N/A	#N/A	12
Psti-sf79415_1	#N/A	#N/A	12
Psti-sf79623_1	ATP synthase subunit epsilon	Spathaspora passalidarum NRRL Y-27907	60
Psti-sf7992_1	#N/A	#N/A	12
Psti-sf8013_1	Mitochondrial import receptor subunit TOM5	Candida albicans SC5314	47
Psti-sf8242_1	#N/A	#N/A	34
Psti-sf8764_1	#N/A	#N/A	51
Psti-sf9219_1	#N/A	#N/A	12
Psti-sf9282_1	Plasma membrane proteolipid 3	Cryptococcus neoformans var. grubii c45	57
S.cerevisiae-gi|12621478|ref|NP_075208.1|	SERF-like protein	Saccharomyces cerevisiae S288C	68
S.cerevisiae-gi|14318502|ref|NP_116636.1|	Small nuclear ribonucleoprotein G	Saccharomyces cerevisiae S288C	77
S.cerevisiae-gi|147921768|ref|NP_001091638.1|	hypothetical protein	Saccharomyces cerevisiae S288C	72
S.cerevisiae-gi|33438768|ref|NP_878050.1|	hypothetical protein	Saccharomyces cerevisiae S288C	64
S.cerevisiae-gi|33438785|ref|NP_878067.1|	hypothetical protein	Saccharomyces cerevisiae S288C	66
S.cerevisiae-gi|33438820|ref|NP_878102.1|	hypothetical protein	Saccharomyces cerevisiae S288C	74
S.cerevisiae-gi|33438821|ref|NP_878103.1|	hypothetical protein	Saccharomyces cerevisiae S288C	52
S.cerevisiae-gi|33438834|ref|NP_878122.1|	hypothetical protein	Saccharomyces cerevisiae S288C	43
S.cerevisiae-gi|33438835|ref|NP_878123.1|	hypothetical protein	Saccharomyces cerevisiae S288C	43
S.cerevisiae-gi|33438838|ref|NP_878126.1|	hypothetical protein	Saccharomyces cerevisiae S288C	43
S.cerevisiae-gi|33438839|ref|NP_878127.1|	hypothetical protein	Saccharomyces cerevisiae S288C	43
S.cerevisiae-gi|398364355|ref|NP_116690.3|	60S ribosomal protein L29	Saccharomyces cerevisiae S288C	59
S.cerevisiae-gi|398365385|ref|NP_878158.3|	Protein kish	Saccharomyces cerevisiae S288C	72
S.cerevisiae-gi|398365465|ref|NP_076886.3|	TFIIH complex subunit	Saccharomyces cerevisiae S288C	72
S.cerevisiae-gi|398365605|ref|NP_014825.3|	40S ribosomal protein S30A	Saccharomyces cerevisiae S288C	63
S.cerevisiae-gi|398365709|ref|NP_011619.3|	Vacuolar ATPase assembly integral membrane protein VMA21	Saccharomyces cerevisiae S288C	77
S.cerevisiae-gi|398365775|ref|NP_014853.3|	DNA-directed RNA polymerases I, II, and III subunit RPABC5	Saccharomyces cerevisiae S288C	70
S.cerevisiae-gi|398365789|ref|NP_010423.4|	Ubiquitin-like protein RUB1	Saccharomyces cerevisiae S288C	77
S.cerevisiae-gi|398366075|ref|NP_013492.3|	40S ribosomal protein S29A	Saccharomyces cerevisiae	56
S.cerevisiae-gi|398366109|ref|NP_010496.3|	Cysteine-rich and transmembrane domain-containing protein	Saccharomyces cerevisiae S288C	75
S.cerevisiae-gi|398366483|ref|NP_710144.3|	DASH complex subunit DAD4	Saccharomyces cerevisiae x Saccharomyces kudriavzevii VIN7	72
S.cerevisiae-gi|398366543|ref|NP_076888.3|	S-adenosylmethionine-dependent methyltransferase, putative	Saccharomyces cerevisiae S288C	79
S.cerevisiae-gi|398366617|ref|NP_010749.3|	mating pheromone a	Saccharomyces cerevisiae S288C	36
S.cerevisiae-gi|41629681|ref|NP_958835.1|	V-type proton ATPase subunit e	Saccharomyces cerevisiae S288C	73
S.cerevisiae-gi|6226526|ref|NP_009312.1|	ATP synthase protein 8	Saccharomyces cerevisiae S288C	48
S.cerevisiae-gi|6226533|ref|NP_009319.1|	ATP synthase protein 9	Saccharomyces cerevisiae S288C	76
S.cerevisiae-gi|6320017|ref|NP_010097.1|	60S ribosomal protein L41	Saccharomyces cerevisiae S288C	25
S.cerevisiae-gi|6320068|ref|NP_010148.1|	60S ribosomal protein L41	Saccharomyces cerevisiae S288C	25
S.cerevisiae-gi|6320142|ref|NP_010222.1|	40S ribosomal protein S29B	Saccharomyces cerevisiae S288C	56
S.cerevisiae-gi|6320291|ref|NP_010371.1|	Protein transport protein SSS1	Saccharomyces cerevisiae S288C	80
S.cerevisiae-gi|6320482|ref|NP_010562.1|	Plasma membrane proteolipid 3	Saccharomyces cerevisiae S288C	55
S.cerevisiae-gi|6320734|ref|NP_010814.1|	Protein SNA2	Saccharomyces cerevisiae S288C	79
S.cerevisiae-gi|6320819|ref|NP_010898.1|	Plasma membrane ATPase proteolipid 2	Saccharomyces cerevisiae S288C	43
S.cerevisiae-gi|6321622|ref|NP_011699.1|	Cytochrome b-c1 complex subunit 9	Saccharomyces cerevisiae S288C	66
S.cerevisiae-gi|6321937|ref|NP_012013.1|	DNA-directed RNA polymerases I, II, and III subunit RPABC4	Saccharomyces cerevisiae S288C	70
S.cerevisiae-gi|6322272|ref|NP_012346.1|	60S ribosomal protein L39	Saccharomyces cerevisiae S288C	51
S.cerevisiae-gi|6323020|ref|NP_013092.1|	copper metallochaperone COX17	Saccharomyces cerevisiae S288C	69
S.cerevisiae-gi|6323292|ref|NP_013364.1|	Translation machinery associated TMA7	Saccharomyces cerevisiae S288C	64
S.cerevisiae-gi|6323294|ref|NP_013366.1|	40S ribosomal protein S28B	Saccharomyces cerevisiae S288C	67
S.cerevisiae-gi|6323318|ref|NP_013390.1|	40S ribosomal protein S30A	Saccharomyces cerevisiae S288C	63
S.cerevisiae-gi|6323357|ref|NP_013429.1|	60S ribosomal protein L38	Saccharomyces cerevisiae S288C	78
S.cerevisiae-gi|6323506|ref|NP_013577.1|	Cytochrome c oxidase assembly protein COX14	Saccharomyces cerevisiae S288C	70
S.cerevisiae-gi|6323558|ref|NP_013629.1|	ATP synthase subunit J	Saccharomyces cerevisiae S288C	59
S.cerevisiae-gi|6323634|ref|NP_013705.1|	mitochondrial 54S ribosomal protein YmL39	Saccharomyces cerevisiae S288C	70
S.cerevisiae-gi|6323912|ref|NP_013983.1|	Cytochrome c oxidase subunit 7	Saccharomyces cerevisiae S288C	60
S.cerevisiae-gi|6324070|ref|NP_014140.1|	Metal homeostasis factor ATX1	Saccharomyces cerevisiae S288C	73
S.cerevisiae-gi|6324184|ref|NP_014254.1|	Mating hormone A-factor 2	Saccharomyces cerevisiae S288C	38
S.cerevisiae-gi|6324259|ref|NP_014329.1|	TOM complex component Tom7	Saccharomyces cerevisiae S288C	60
S.cerevisiae-gi|6324313|ref|NP_014383.1|	Protease B inhibitor 2	Saccharomyces cerevisiae S288C	75
S.cerevisiae-gi|6324360|ref|NP_014430.1|	Ubiquitin-like modifier HUB1	Saccharomyces cerevisiae	73
S.cerevisiae-gi|6324619|ref|NP_014688.1|	Mitochondrial import receptor subunit TOM6	Saccharomyces cerevisiae S288C	61
S.cerevisiae-gi|6324741|ref|NP_014810.1|	40S ribosomal protein S28A	Saccharomyces cerevisiae S288C	67
S.cerevisiae-gi|6324877|ref|NP_014946.1|	CPA1 leader peptide	Saccharomyces cerevisiae S288C	25
S.cerevisiae-gi|6325391|ref|NP_015459.1|	Mitochondrial import receptor subunit TOM9	Saccharomyces cerevisiae S288C	50
S.cerevisiae-gi|73858744|ref|NP_001027534.1|	hypothetical protein	Saccharomyces cerevisiae S288C	73
S.cerevisiae-gi|7839147|ref|NP_058137.1|	Plasma membrane ATPase proteolipid 2	Saccharomyces cerevisiae S288C	40
S.cerevisiae-gi|7839181|ref|NP_058135.1|	nucleolar RNA-binding Nop10p	Saccharomyces cerevisiae S288C	58
S.cerevisiae-sf1119_1	#N/A	#N/A	14
S.cerevisiae-sf19568_1	#N/A	#N/A	31
S.cerevisiae-sf21_1	#N/A	#N/A	12
S.cerevisiae-sf21973_1	#N/A	#N/A	32
S.cerevisiae-sf22173_1	#N/A	#N/A	47
S.cerevisiae-sf23868_1	#N/A	#N/A	59
S.cerevisiae-sf27242_1	#N/A	#N/A	56
S.cerevisiae-sf27243_1	#N/A	#N/A	31
S.cerevisiae-sf27714_1	#N/A	#N/A	11
S.cerevisiae-sf3100_1	#N/A	#N/A	12
S.cerevisiae-sf31758_1	#N/A	#N/A	12
S.cerevisiae-sf32431_1	#N/A	#N/A	38
S.cerevisiae-sf32615_1	#N/A	#N/A	11
S.cerevisiae-sf34463_1	#N/A	#N/A	11
S.cerevisiae-sf35098_1	#N/A	#N/A	11
S.cerevisiae-sf4587_1	#N/A	#N/A	11
S.cerevisiae-sf7880_1	#N/A	#N/A	69
S.cerevisiae-sf85063_1	#N/A	#N/A	12
S.cerevisiae-sf85096_1	#N/A	#N/A	29
S.cerevisiae-sf9229_1	#N/A	#N/A	37
Spom-gi|19075766|ref|NP_588266.1|	60S ribosomal protein L39	Schizosaccharomyces pombe	51
Spom-gi|19075843|ref|NP_588343.1|	40S ribosomal protein S28	Schizosaccharomyces pombe	68
Spom-gi|19112005|ref|NP_595213.1|	40S ribosomal protein S29	Schizosaccharomyces pombe	56
Spom-gi|19112747|ref|NP_595955.1|	ubiquitin modifier Ned8	Schizosaccharomyces pombe	78
Spom-gi|19112761|ref|NP_595969.1|	40S ribosomal protein S30	Schizosaccharomyces pombe	61
Spom-gi|19114330|ref|NP_593418.1|	H/ACA ribonucleoprotein complex subunit 3	Schizosaccharomyces pombe	64
Spom-gi|19114862|ref|NP_593950.1|	60S ribosomal protein L41	Schizosaccharomyces pombe	25
Spom-gi|19115438|ref|NP_594526.1|	40S ribosomal protein S28	Schizosaccharomyces pombe	68
Spom-gi|19115679|ref|NP_594767.1|	40S ribosomal protein S30	Schizosaccharomyces pombe	61
Spom-gi|19115709|ref|NP_594797.1|	DNA-directed RNA polymerases I, II, and III subunit RPABC5	Schizosaccharomyces pombe	71
Spom-gi|19115890|ref|NP_594978.1|	60S ribosomal protein L41	Schizosaccharomyces pombe	25
Spom-gi|429239798|ref|NP_595350.2|	Plasma membrane proteolipid 3	Schizosaccharomyces pombe	57
Spom-sf10335_1	#N/A	#N/A	17
Spom-sf1287_1	#N/A	#N/A	12
Spom-sf13_1	#N/A	#N/A	13
Spom-sf1474_1	#N/A	#N/A	12
Spom-sf1519_1	#N/A	#N/A	12
Spom-sf15269_1	#N/A	#N/A	58
Spom-sf15329_1	#N/A	#N/A	13
Spom-sf15475_1	#N/A	#N/A	11
Spom-sf15771_1	#N/A	#N/A	11
Spom-sf16324_1	#N/A	#N/A	52
Spom-sf17489_1	#N/A	#N/A	13
Spom-sf19499_1	#N/A	#N/A	14
Spom-sf1979_1	#N/A	#N/A	14
Spom-sf2092_1	#N/A	#N/A	13
Spom-sf2097_1	#N/A	#N/A	33
Spom-sf2132_1	#N/A	#N/A	13
Spom-sf2455_1	#N/A	#N/A	29
Spom-sf2611_1	#N/A	#N/A	12
Spom-sf2707_1	#N/A	#N/A	11
Spom-sf2931_1	#N/A	#N/A	11
Spom-sf2998_1	#N/A	#N/A	12
Spom-sf3049_1	#N/A	#N/A	50
Spom-sf3114_1	#N/A	#N/A	12
Spom-sf3254_1	#N/A	#N/A	13
Spom-sf33_1	hypothetical protein	Dufourea novaeangliae	49
Spom-sf33029_1	#N/A	#N/A	58
Spom-sf33228_1	#N/A	#N/A	13
Spom-sf33252_1	#N/A	#N/A	11
Spom-sf33258_1	#N/A	#N/A	14
Spom-sf33266_1	#N/A	#N/A	11
Spom-sf33516_1	#N/A	#N/A	16
Spom-sf3352_1	#N/A	#N/A	16
Spom-sf3551_1	#N/A	#N/A	12
Spom-sf3567_1	#N/A	#N/A	23
Spom-sf3640_1	#N/A	#N/A	32
Spom-sf4069_1	#N/A	#N/A	12
Spom-sf4680_1	#N/A	#N/A	13
Spom-sf4760_1	#N/A	#N/A	13
Spom-sf4780_1	#N/A	#N/A	11
Spom-sf4906_1	#N/A	#N/A	12
Spom-sf532_1	#N/A	#N/A	12
Spom-sf5414_1	#N/A	#N/A	65
Spom-sf5598_1	#N/A	#N/A	46
Spom-sf5681_1	#N/A	#N/A	63
Spom-sf5768_1	#N/A	#N/A	11
Spom-sf6119_1	#N/A	#N/A	11
Spom-sf6720_1	#N/A	#N/A	11
Spom-sf7501_1	#N/A	#N/A	13
Spom-sf7523_1	#N/A	#N/A	17
Spom-sf7596_1	#N/A	#N/A	11
T.delbrueckii-gi|367008246|ref|XP_003678623.1|	Dolichyl-diphosphooligosaccharide-protein glycosyltransferase subunit OST4	Torulaspora delbrueckii	38
T.delbrueckii-gi|367008370|ref|XP_003678685.1|	Protein transport protein SSS1	Torulaspora delbrueckii	76
T.delbrueckii-gi|367008390|ref|XP_003678695.1|	TFIIH complex subunit	Torulaspora delbrueckii	72
T.delbrueckii-gi|367008488|ref|XP_003678745.1|	DASH complex subunit HSK3	Torulaspora delbrueckii	71
T.delbrueckii-gi|367008884|ref|XP_003678943.1|	mitochondrial 54S ribosomal protein YmL39	Torulaspora delbrueckii	70
T.delbrueckii-gi|367009230|ref|XP_003679116.1|	DNA-directed RNA polymerases I, II, and III subunit RPABC5	Zygosaccharomyces rouxii	70
T.delbrueckii-gi|367009600|ref|XP_003679301.1|	Ubiquitin-like modifier HUB1	Torulaspora delbrueckii	73
T.delbrueckii-gi|367009752|ref|XP_003679377.1|	Cytochrome c oxidase assembly protein COX14	Torulaspora delbrueckii	66
T.delbrueckii-gi|367009858|ref|XP_003679430.1|	Cytochrome c oxidase subunit 7	Torulaspora delbrueckii	59
T.delbrueckii-gi|367010242|ref|XP_003679622.1|	Mitochondrial import receptor subunit TOM6	Torulaspora delbrueckii	56
T.delbrueckii-gi|367010346|ref|XP_003679674.1|	CPA1 leader peptide	Torulaspora delbrueckii	25
T.delbrueckii-gi|367010776|ref|XP_003679889.1|	hypothetical protein	Torulaspora delbrueckii	72
T.delbrueckii-gi|367010790|ref|XP_003679896.1|	Plasma membrane ATPase proteolipid 2	Torulaspora delbrueckii	39
T.delbrueckii-gi|367010864|ref|XP_003679933.1|	V-type proton ATPase subunit e	Torulaspora delbrueckii	72
T.delbrueckii-gi|367011365|ref|XP_003680183.1|	Small nuclear ribonucleoprotein G	Torulaspora delbrueckii	76
T.delbrueckii-gi|367012085|ref|XP_003680543.1|	Mitochondrial import receptor subunit TOM7	Torulaspora delbrueckii	60
T.delbrueckii-gi|367012407|ref|XP_003680704.1|	Metal homeostasis factor ATX1	Torulaspora delbrueckii	73
T.delbrueckii-gi|367012563|ref|XP_003680782.1|	Protein SNA2	Torulaspora delbrueckii	77
T.delbrueckii-gi|367012714|ref|XP_003680857.1|	ATP synthase subunit J	Torulaspora delbrueckii	60
T.delbrueckii-gi|367013084|ref|XP_003681042.1|	Succinate dehydrogenase assembly factor 1	Torulaspora delbrueckii	79
T.delbrueckii-gi|367013212|ref|XP_003681106.1|	60S ribosomal protein L38	Torulaspora delbrueckii	78
T.delbrueckii-gi|367014135|ref|XP_003681567.1|	Cytochrome c oxidase subunit 7A	Torulaspora delbrueckii	60
T.delbrueckii-gi|367014137|ref|XP_003681568.1|	Cytochrome c oxidase subunit 7A	Torulaspora delbrueckii	73
T.delbrueckii-gi|367014161|ref|XP_003681580.1|	40S ribosomal protein S29	Torulaspora delbrueckii	56
T.delbrueckii-gi|367014305|ref|XP_003681652.1|	26S proteasome complex subunit SEM1	Torulaspora delbrueckii	74
T.delbrueckii-gi|367014455|ref|XP_003681727.1|	DASH complex subunit DAD4	Torulaspora delbrueckii	72
T.delbrueckii-gi|367014457|ref|XP_003681728.1|	H/ACA ribonucleoprotein complex subunit 3	Torulaspora delbrueckii	58
T.delbrueckii-gi|367014789|ref|XP_003681894.1|	Cytochrome b-c1 complex subunit 9	Torulaspora delbrueckii	68
T.delbrueckii-gi|367015196|ref|XP_003682097.1|	DNA-directed RNA polymerases I, II, and III subunit RPABC4	Torulaspora delbrueckii	70
T.delbrueckii-gi|367015644|ref|XP_003682321.1|	60S ribosomal protein L39	Torulaspora delbrueckii	51
T.delbrueckii-gi|367015710|ref|XP_003682354.1|	Vacuolar ATPase assembly integral membrane protein VMA21	Torulaspora delbrueckii	75
T.delbrueckii-gi|367015754|ref|XP_003682376.1|	Mitochondrial import receptor subunit TOM13	Torulaspora delbrueckii	50
T.delbrueckii-gi|367015922|ref|XP_003682460.1|	Ubiquitin-like protein RUB1	Torulaspora delbrueckii	77
T.delbrueckii-gi|367016152|ref|XP_003682575.1|	Uncharacterized protein	Torulaspora delbrueckii	73
T.delbrueckii-gi|367016465|ref|XP_003682731.1|	Cytochrome C oxidase assembly factor 2	Torulaspora delbrueckii	63
T.delbrueckii-gi|367016509|ref|XP_003682753.1|	Ubiquitin-60S ribosomal protein L40	Torulaspora delbrueckii	77
T.delbrueckii-gi|367016601|ref|XP_003682799.1|	Protein kish	Torulaspora delbrueckii	72
T.delbrueckii-gi|367016639|ref|XP_003682818.1|	Protease B inhibitor 2	Torulaspora delbrueckii	77
T.delbrueckii-gi|367016781|ref|XP_003682889.1|	SERF-like protein	Torulaspora delbrueckii	63
T.delbrueckii-gi|367016935|ref|XP_003682966.1|	40S ribosomal protein S30	Torulaspora delbrueckii	63
T.delbrueckii-gi|367016993|ref|XP_003682995.1|	40S ribosomal protein S28	Torulaspora delbrueckii	67
T.delbrueckii-gi|367016999|ref|XP_003682998.1|	Translation machinery-associated protein 7	Torulaspora delbrueckii	64
T.delbrueckii-gi|367017434|ref|XP_003683215.1|	60S ribosomal protein L41	Talaromyces islandicus	25
T.delbrueckii-gi|367017574|ref|XP_003683285.1|	uncharacterized protein	Torulaspora delbrueckii	37
T.delbrueckii-gi|367017660|ref|XP_003683328.1|	60S ribosomal protein L29	Torulaspora delbrueckii	62
T.delbrueckii-sf10261_1	#N/A	#N/A	57
T.delbrueckii-sf10690_1	#N/A	#N/A	12
T.delbrueckii-sf13599_1	#N/A	#N/A	34
T.delbrueckii-sf1374_1	#N/A	#N/A	31
T.delbrueckii-sf14937_1	#N/A	#N/A	14
T.delbrueckii-sf15443_1	#N/A	#N/A	11
T.delbrueckii-sf16420_1	hypothetical protein	Kluyveromyces marxianus DMKU3-1042	32
T.delbrueckii-sf17545_1	#N/A	#N/A	11
T.delbrueckii-sf19587_1	#N/A	#N/A	15
T.delbrueckii-sf2039_1	#N/A	#N/A	11
T.delbrueckii-sf20479_1	#N/A	#N/A	36
T.delbrueckii-sf20916_1	#N/A	#N/A	13
T.delbrueckii-sf23207_1	#N/A	#N/A	11
T.delbrueckii-sf23508_1	#N/A	#N/A	35
T.delbrueckii-sf23519_1	#N/A	#N/A	64
T.delbrueckii-sf2922_1	#N/A	#N/A	14
T.delbrueckii-sf29770_1	#N/A	#N/A	50
T.delbrueckii-sf3645_1	#N/A	#N/A	54
T.delbrueckii-sf40_1	#N/A	#N/A	11
T.delbrueckii-sf4229_1	#N/A	#N/A	49
T.delbrueckii-sf4355_1	#N/A	#N/A	12
T.delbrueckii-sf5009_1	#N/A	#N/A	31
T.delbrueckii-sf5015_1	#N/A	#N/A	14
T.delbrueckii-sf5041_1	uncharacterized protein	Kuraishia capsulata CBS 1993	59
T.delbrueckii-sf6492_1	#N/A	#N/A	11
T.delbrueckii-sf6958_1	#N/A	#N/A	14
T.delbrueckii-sf7764_1	uncharacterized protein	Kuraishia capsulata CBS 1993	30
T.delbrueckii-sf8_1	#N/A	#N/A	22
T.delbrueckii-sf8331_1	#N/A	#N/A	16
T.delbrueckii-sf8366_1	#N/A	#N/A	11
T.delbrueckii-sf9288_1	#N/A	#N/A	52
T.delbrueckii-sf9373_1	#N/A	#N/A	14
T.delbrueckii-sf9433_1	hypothetical protein	Saccharomyces cerevisiae	39
T.delbrueckii-sf9728_1	#N/A	#N/A	19
T.delbrueckii-sf9869_1	#N/A	#N/A	12
T.phaffii-gi|366998083|ref|XP_003683778.1|	60S ribosomal protein L39	Tetrapisispora phaffii CBS 4417	51
T.phaffii-gi|366998189|ref|XP_003683831.1|	60S ribosomal protein L41	Eremothecium gossypii ATCC 10895	25
T.phaffii-gi|366998814|ref|XP_003684143.1|	ATP synthase subunit J	Tetrapisispora phaffii CBS 4417	61
T.phaffii-gi|366998898|ref|XP_003684185.1|	40S ribosomal protein S29	Tetrapisispora phaffii CBS 4417	56
T.phaffii-gi|366999178|ref|XP_003684325.1|	Cytochrome c oxidase subunit 7A	Tetrapisispora phaffii CBS 4417	56
T.phaffii-gi|366999434|ref|XP_003684453.1|	Protein transport protein SSS1	Tetrapisispora phaffii CBS 4417	75
T.phaffii-gi|366999502|ref|XP_003684487.1|	V-type proton ATPase subunit e	Tetrapisispora phaffii CBS 4417	72
T.phaffii-gi|366999526|ref|XP_003684499.1|	Plasma membrane ATPase proteolipid 2	Tetrapisispora phaffii CBS 4417	40
T.phaffii-gi|366999602|ref|XP_003684537.1|	Metal homeostasis factor ATX1	Tetrapisispora phaffii CBS 4417	72
T.phaffii-gi|366999757|ref|XP_003684614.1|	Plasma membrane proteolipid 3	Tetrapisispora phaffii CBS 4417	55
T.phaffii-gi|366999759|ref|XP_003684615.1|	Mitochondrial import receptor subunit TOM6	Tetrapisispora phaffii CBS 4417	56
T.phaffii-gi|366999887|ref|XP_003684679.1|	Ubiquitin-like protein RUB1	Tetrapisispora phaffii CBS 4417	77
T.phaffii-gi|366999943|ref|XP_003684707.1|	Uncharacterized protein	Tetrapisispora phaffii CBS 4417	37
T.phaffii-gi|367000309|ref|XP_003684890.1|	Mitochondrial import receptor subunit TOM7	Tetrapisispora phaffii CBS 4417	60
T.phaffii-gi|367000387|ref|XP_003684929.1|	Protein kish	Tetrapisispora phaffii CBS 4417	72
T.phaffii-gi|367000591|ref|XP_003685031.1|	60S ribosomal protein L29	Tetrapisispora phaffii CBS 4417	62
T.phaffii-gi|367000792|ref|XP_003685131.1|	Small nuclear ribonucleoprotein G	Tetrapisispora phaffii CBS 4417	76
T.phaffii-gi|367001090|ref|XP_003685280.1|	nucleolar RNA-binding Nop10p	Tetrapisispora phaffii CBS 4417	59
T.phaffii-gi|367001278|ref|XP_003685374.1|	Vacuolar ATPase assembly integral membrane protein VMA21	Tetrapisispora phaffii CBS 4417	77
T.phaffii-gi|367001300|ref|XP_003685385.1|	Mitochondrial import receptor subunit TOM12	Tetrapisispora phaffii CBS 4417	50
T.phaffii-gi|367001546|ref|XP_003685508.1|	TFIIH complex subunit	Tetrapisispora phaffii CBS 4417	72
T.phaffii-gi|367002187|ref|XP_003685828.1|	copper metallochaperone COX17	Tetrapisispora phaffii CBS 4417	62
T.phaffii-gi|367002812|ref|XP_003686140.1|	DNA-directed RNA polymerases I, II, and III subunit RPABC4	Tetrapisispora phaffii CBS 4417	70
T.phaffii-gi|367002866|ref|XP_003686167.1|	40S ribosomal protein S28	Tetrapisispora phaffii CBS 4417	67
T.phaffii-gi|367002902|ref|XP_003686185.1|	40S ribosomal protein S30	Tetrapisispora phaffii CBS 4417	63
T.phaffii-gi|367003449|ref|XP_003686458.1|	DNA-directed RNA polymerases I, II, and III subunit RPABC5	Candida glabrata	70
T.phaffii-gi|367003481|ref|XP_003686474.1|	SERF-like protein	Tetrapisispora phaffii CBS 4417	68
T.phaffii-gi|367003928|ref|XP_003686697.1|	hypothetical protein	Tetrapisispora phaffii CBS 4417	70
T.phaffii-gi|367004529|ref|XP_003686997.1|	Cytochrome c oxidase subunit 7	Tetrapisispora phaffii CBS 4417	63
T.phaffii-gi|367004671|ref|XP_003687068.1|	Mating hormone A-factor 2	Tetrapisispora phaffii CBS 4417	34
T.phaffii-gi|367004673|ref|XP_003687069.1|	Mating hormone A-factor 2	Tetrapisispora phaffii CBS 4417	34
T.phaffii-gi|367005158|ref|XP_003687311.1|	Translation machinery-associated protein 7	Tetrapisispora phaffii CBS 4417	64
T.phaffii-gi|367005164|ref|XP_003687314.1|	40S ribosomal protein S28	Tetrapisispora phaffii CBS 4417	67
T.phaffii-gi|367005292|ref|XP_003687378.1|	Plasma membrane proteolipid 3	Tetrapisispora phaffii CBS 4417	56
T.phaffii-gi|367005771|ref|XP_003687617.1|	mitochondrial 54S ribosomal protein YmL39	Tetrapisispora phaffii CBS 4417	70
T.phaffii-gi|367005835|ref|XP_003687649.1|	Diphthamide biosynthesis protein 3	Tetrapisispora phaffii CBS 4417	80
T.phaffii-gi|367005963|ref|XP_003687713.1|	60S ribosomal protein L38	Tetrapisispora phaffii CBS 4417	78
T.phaffii-gi|367007515|ref|XP_003688487.1|	Plasma membrane ATPase proteolipid 2	Tetrapisispora phaffii CBS 4417	40
T.phaffii-gi|367007814|ref|XP_003688636.1|	Protein SNA2	Tetrapisispora phaffii CBS 4417	73
T.phaffii-sf10074_1	#N/A	#N/A	23
T.phaffii-sf1079_1	#N/A	#N/A	44
T.phaffii-sf1097_1	#N/A	#N/A	43
T.phaffii-sf1113_1	#N/A	#N/A	43
T.phaffii-sf11476_1	#N/A	#N/A	11
T.phaffii-sf12740_1	#N/A	#N/A	12
T.phaffii-sf13175_1	60S ribosomal protein L41	Saccharomyces cerevisiae S288C	25
T.phaffii-sf13390_1	#N/A	#N/A	35
T.phaffii-sf13760_1	#N/A	#N/A	24
T.phaffii-sf16812_1	hypothetical protein	Saccharomyces cerevisiae	36
T.phaffii-sf18315_1	#N/A	#N/A	30
T.phaffii-sf19157_1	#N/A	#N/A	11
T.phaffii-sf19351_1	#N/A	#N/A	49
T.phaffii-sf19841_1	#N/A	#N/A	12
T.phaffii-sf2005_1	uncharacterized protein	Zygosaccharomyces bailii ISA1307	31
T.phaffii-sf21164_1	#N/A	#N/A	38
T.phaffii-sf21452_1	#N/A	#N/A	30
T.phaffii-sf2165_1	#N/A	#N/A	39
T.phaffii-sf22209_1	#N/A	#N/A	65
T.phaffii-sf2283_1	#N/A	#N/A	12
T.phaffii-sf23979_1	#N/A	#N/A	13
T.phaffii-sf24051_1	#N/A	#N/A	14
T.phaffii-sf24615_1	#N/A	#N/A	36
T.phaffii-sf25941_1	#N/A	#N/A	38
T.phaffii-sf26261_1	#N/A	#N/A	53
T.phaffii-sf32664_1	#N/A	#N/A	12
T.phaffii-sf3991_1	#N/A	#N/A	11
T.phaffii-sf4376_1	#N/A	#N/A	14
T.phaffii-sf5055_1	#N/A	#N/A	38
T.phaffii-sf5649_1	#N/A	#N/A	18
T.phaffii-sf630_1	#N/A	#N/A	68
T.phaffii-sf7592_1	#N/A	#N/A	30
T.phaffii-sf7613_1	#N/A	#N/A	50
T.phaffii-sf7693_1	#N/A	#N/A	32
T.terrestris-gi|367036637|ref|XP_003648699.1|	U1 small nuclear ribonucleoprotein C	Madurella mycetomatis	55
T.terrestris-gi|367036753|ref|XP_003648757.1|	hypothetical protein	Thielavia terrestris NRRL 8126	64
T.terrestris-gi|367036839|ref|XP_003648800.1|	AN1-type zinc finger protein TMC1	Thielavia terrestris NRRL 8126	71
T.terrestris-gi|367036855|ref|XP_003648808.1|	Plasma membrane proteolipid 3	Thielavia terrestris NRRL 8126	57
T.terrestris-gi|367037199|ref|XP_003648980.1|	40S ribosomal protein S29	Thielavia terrestris NRRL 8126	56
T.terrestris-gi|367037221|ref|XP_003648991.1|	Glucose-repressible gene protein	Thielavia terrestris NRRL 8126	71
T.terrestris-gi|367037595|ref|XP_003649178.1|	Protein YSY6	Thielavia terrestris NRRL 8126	68
T.terrestris-gi|367037797|ref|XP_003649279.1|	hypothetical protein	Thielavia terrestris NRRL 8126	54
T.terrestris-gi|367037833|ref|XP_003649297.1|	H/ACA ribonucleoprotein complex subunit 3	Thielavia terrestris NRRL 8126	60
T.terrestris-gi|367038661|ref|XP_003649711.1|	transporter Sec61 subunit gamma	Thielavia terrestris NRRL 8126	70
T.terrestris-gi|367038733|ref|XP_003649747.1|	Mitochondrial import receptor subunit TOM7	Thielavia terrestris NRRL 8126	53
T.terrestris-gi|367039763|ref|XP_003650262.1|	glycoside hydrolase family 61 protein	Thielavia terrestris NRRL 8126	80
T.terrestris-gi|367039929|ref|XP_003650345.1|	hypothetical protein	Thielavia terrestris NRRL 8126	55
T.terrestris-gi|367040023|ref|XP_003650392.1|	54S ribosomal protein L39	Thielavia terrestris NRRL 8126	58
T.terrestris-gi|367040651|ref|XP_003650706.1|	hypothetical protein	Thielavia terrestris NRRL 8126	69
T.terrestris-gi|367040885|ref|XP_003650823.1|	40S ribosomal protein S28	Thielavia terrestris NRRL 8126	67
T.terrestris-gi|367041169|ref|XP_003650965.1|	hypothetical protein	Thielavia terrestris NRRL 8126	55
T.terrestris-gi|367041295|ref|XP_003651028.1|	hypothetical protein	Thielavia terrestris NRRL 8126	57
T.terrestris-gi|367041409|ref|XP_003651085.1|	Cytochrome c oxidase subunit 7A	Thielavia terrestris NRRL 8126	61
T.terrestris-gi|367041642|ref|XP_003651201.1|	ATP synthase subunit J	Thielavia terrestris NRRL 8126	60
T.terrestris-gi|367042090|ref|XP_003651425.1|	hypothetical protein	Thielavia terrestris NRRL 8126	70
T.terrestris-gi|367042124|ref|XP_003651442.1|	40S ribosomal protein S30	Thielavia terrestris NRRL 8126	62
T.terrestris-gi|367042136|ref|XP_003651448.1|	High osmolarity sensitivity protein 3	Thielavia terrestris NRRL 8126	69
T.terrestris-gi|367042892|ref|XP_003651826.1|	hypothetical protein	Thielavia terrestris NRRL 8126	55
T.terrestris-gi|367044182|ref|XP_003652471.1|	Succinate dehydrogenase assembly factor 1	Thielavia terrestris NRRL 8126	77
T.terrestris-gi|367044236|ref|XP_003652498.1|	Cytochrome c oxidase copper chaperone	Thielavia terrestris NRRL 8126	76
T.terrestris-gi|367045392|ref|XP_003653076.1|	hypothetical protein	Thielavia terrestris NRRL 8126	52
T.terrestris-gi|367045670|ref|XP_003653215.1|	V-type proton ATPase subunit e	Thielavia terrestris NRRL 8126	75
T.terrestris-gi|367045774|ref|XP_003653267.1|	DASH complex subunit DAD4	Thielavia terrestris NRRL 8126	72
T.terrestris-gi|367045942|ref|XP_003653351.1|	Ubiquitin-60S ribosomal protein L40	Marssonina brunnea f. sp. 'multigermtubi' MB_m1	80
T.terrestris-gi|367046156|ref|XP_003653458.1|	Translation machinery-associated protein 7	Thielavia terrestris NRRL 8126	68
T.terrestris-gi|367046598|ref|XP_003653679.1|	hypothetical protein	Thielavia terrestris NRRL 8126	64
T.terrestris-gi|367047313|ref|XP_003654036.1|	Ribosome assembly protein 3	Thielavia terrestris NRRL 8126	79
T.terrestris-gi|367047533|ref|XP_003654146.1|	40S ribosomal protein S30	Thielavia terrestris NRRL 8126	62
T.terrestris-gi|367047579|ref|XP_003654169.1|	hypothetical protein	Thielavia terrestris NRRL 8126	72
T.terrestris-gi|367047619|ref|XP_003654189.1|	hypothetical protein	Thielavia terrestris NRRL 8126	72
T.terrestris-gi|367047621|ref|XP_003654190.1|	hypothetical protein	Picea sitchensis	49
T.terrestris-gi|367047625|ref|XP_003654192.1|	hypothetical protein	Thielavia terrestris NRRL 8126	72
T.terrestris-gi|367047751|ref|XP_003654255.1|	Pro-Pol polyprotein	Thielavia terrestris NRRL 8126	64
T.terrestris-gi|367048545|ref|XP_003654652.1|	hypothetical protein	Thielavia terrestris NRRL 8126	78
T.terrestris-gi|367048571|ref|XP_003654665.1|	hypothetical protein	Thielavia terrestris NRRL 8126	52
T.terrestris-gi|367048707|ref|XP_003654733.1|	hypothetical protein	Thielavia terrestris NRRL 8126	70
T.terrestris-gi|367050206|ref|XP_003655482.1|	60S ribosomal protein L39	Thielavia terrestris NRRL 8126	51
T.terrestris-gi|367050290|ref|XP_003655524.1|	60S ribosomal protein L29	Thielavia terrestris NRRL 8126	65
T.terrestris-gi|367050338|ref|XP_003655548.1|	hypothetical protein	Thielavia terrestris NRRL 8126	51
T.terrestris-gi|367050376|ref|XP_003655567.1|	hypothetical protein	Thielavia terrestris NRRL 8126	67
T.terrestris-gi|367051138|ref|XP_003655948.1|	hypothetical protein	Thielavia terrestris NRRL 8126	61
T.terrestris-gi|367051719|ref|XP_003656238.1|	hypothetical protein	Thielavia terrestris NRRL 8126	72
T.terrestris-gi|367052173|ref|XP_003656465.1|	Cytochrome c oxidase assembly factor 3	Thielavia terrestris NRRL 8126	77
T.terrestris-gi|367052665|ref|XP_003656711.1|	COX assembly mitochondrial protein 2	Thielavia terrestris NRRL 8126	80
T.terrestris-gi|367053049|ref|XP_003656903.1|	Heat shock protein sti1	Thielavia terrestris NRRL 8126	64
T.terrestris-gi|367053649|ref|XP_003657203.1|	hypothetical protein	Thielavia terrestris NRRL 8126	56
T.terrestris-gi|367053980|ref|XP_003657368.1|	hypothetical protein	Thielavia terrestris NRRL 8126	76
T.terrestris-gi|367054186|ref|XP_003657471.1|	Protein kish-A	Thielavia terrestris NRRL 8126	72
T.terrestris-gi|367054252|ref|XP_003657504.1|	Inner kinetochore subunit wip1	Thielavia terrestris NRRL 8126	77
T.terrestris-gi|367054656|ref|XP_003657706.1|	Mitotic-spindle organizing protein 1	Thielavia terrestris NRRL 8126	78
T.terrestris-gi|367054758|ref|XP_003657757.1|	hypothetical protein	Thielavia terrestris NRRL 8126	68
T.terrestris-gi|367055308|ref|XP_003658032.1|	hypothetical protein	Thielavia terrestris NRRL 8126	64
T.terrestris-sf10093_1	#N/A	#N/A	12
T.terrestris-sf10436_1	#N/A	#N/A	17
T.terrestris-sf10591_1	#N/A	#N/A	32
T.terrestris-sf11041_1	#N/A	#N/A	11
T.terrestris-sf11436_1	#N/A	#N/A	56
T.terrestris-sf11506_1	#N/A	#N/A	13
T.terrestris-sf11584_1	#N/A	#N/A	13
T.terrestris-sf12225_1	#N/A	#N/A	18
T.terrestris-sf1276_1	#N/A	#N/A	55
T.terrestris-sf2105_1	#N/A	#N/A	49
T.terrestris-sf2630_1	#N/A	#N/A	23
T.terrestris-sf3430_1	#N/A	#N/A	44
T.terrestris-sf4030_1	#N/A	#N/A	15
T.terrestris-sf4417_1	#N/A	#N/A	11
T.terrestris-sf4934_1	#N/A	#N/A	13
T.terrestris-sf5435_1	Ipa protein	Colletotrichum higginsianum IMI 349063	66
T.terrestris-sf7665_1	#N/A	#N/A	11
T.terrestris-sf7833_1	#N/A	#N/A	12
T.terrestris-sf8357_1	#N/A	#N/A	12
Y.lipolytica-getge19164_1	#N/A	#N/A	76
Y.lipolytica-getge54637_1	#N/A	#N/A	55
Y.lipolytica-gi|12718935|ref|NP_075437.1|	ATP synthetase subunit 9	Yarrowia lipolytica	76
Y.lipolytica-gi|210075088|ref|XP_002142987.1|	60S ribosomal protein L41	Talaromyces islandicus	25
Y.lipolytica-gi|210075132|ref|XP_002142990.1|	TOM complex component Tom7	Yarrowia lipolytica CLIB122	54
Y.lipolytica-gi|210075359|ref|XP_002143022.1|	Translation machinery associated TMA7	Yarrowia lipolytica CLIB122	64
Y.lipolytica-gi|210075637|ref|XP_002143044.1|	protein kish-A	Yarrowia lipolytica CLIB122	71
Y.lipolytica-gi|210075663|ref|XP_002143047.1|	60S ribosomal protein L39	Yarrowia lipolytica CLIB122	51
Y.lipolytica-gi|210075749|ref|XP_502906.2|	Plasma membrane proteolipid 3	Yarrowia lipolytica CLIB122	57
Y.lipolytica-gi|210075901|ref|XP_002143069.1|	DNA-binding domain containing protein	Yarrowia lipolytica CLIB122	65
Y.lipolytica-gi|210075983|ref|XP_505161.2|	60S ribosomal protein L29	Yarrowia lipolytica CLIB122	62
Y.lipolytica-gi|50543082|ref|XP_499707.1|	Ubiquitin-like modifier HUB1	Yarrowia lipolytica	70
Y.lipolytica-gi|50546202|ref|XP_500622.1|	hypothetical protein	Yarrowia lipolytica CLIB122	61
Y.lipolytica-gi|50547653|ref|XP_501296.1|	nucleolar RNA-binding Nop10p	Yarrowia lipolytica	62
Y.lipolytica-gi|50547987|ref|XP_501463.1|	40S ribosomal protein S28	Yarrowia lipolytica CLIB122	69
Y.lipolytica-gi|50556030|ref|XP_505423.1|	40S ribosomal protein S30	Yarrowia lipolytica CLIB122	61
Y.lipolytica-sf1048_1	#N/A	#N/A	49
Y.lipolytica-sf1389_1	#N/A	#N/A	11
Y.lipolytica-sf1431_1	hypothetical protein	Yarrowia lipolytica	61
Y.lipolytica-sf1808_1	#N/A	#N/A	11
Y.lipolytica-sf1946_1	uncharacterized protein	Galactomyces candidum	52
Y.lipolytica-sf2090_1	#N/A	#N/A	44
Y.lipolytica-sf2156_1	#N/A	#N/A	46
Y.lipolytica-sf2306_1	#N/A	#N/A	23
Y.lipolytica-sf2378_1	#N/A	#N/A	11
Y.lipolytica-sf294_1	hypothetical protein	Yarrowia lipolytica	72
Y.lipolytica-sf2989_1	#N/A	#N/A	22
Y.lipolytica-sf3363_1	hypothetical protein	Yarrowia lipolytica	60
Y.lipolytica-sf3475_1	#N/A	#N/A	23
Y.lipolytica-sf4051_1	#N/A	#N/A	11
Y.lipolytica-sf4211_1	#N/A	#N/A	11
Y.lipolytica-sf4225_1	#N/A	#N/A	42
Y.lipolytica-sf4484_1	#N/A	#N/A	27
Y.lipolytica-sf4819_1	#N/A	#N/A	12
Y.lipolytica-sf4955_1	#N/A	#N/A	11
Y.lipolytica-sf5008_1	#N/A	#N/A	12
Y.lipolytica-sf52047_1	#N/A	#N/A	27
Y.lipolytica-sf5458_1	#N/A	#N/A	11
Y.lipolytica-sf57_1	#N/A	#N/A	48
Y.lipolytica-sf6695_1	#N/A	#N/A	14
Z.rouxii-gi|254576875|ref|XP_002494424.1|	Mitochondrial import receptor subunit TOM7	Zygosaccharomyces rouxii	60
Z.rouxii-gi|254576947|ref|XP_002494460.1|	Protein kish	Zygosaccharomyces rouxii	72
Z.rouxii-gi|254578650|ref|XP_002495311.1|	ATP synthase subunit J	Zygosaccharomyces rouxii	60
Z.rouxii-gi|254578858|ref|XP_002495415.1|	Cytochrome b-c1 complex subunit 9	Zygosaccharomyces rouxii	70
Z.rouxii-gi|254578892|ref|XP_002495432.1|	TFIIH complex subunit	Zygosaccharomyces rouxii	72
Z.rouxii-gi|254578910|ref|XP_002495441.1|	Protein transport protein SSS1	Zygosaccharomyces rouxii	75
Z.rouxii-gi|254578984|ref|XP_002495478.1|	40S ribosomal protein S29	Zygosaccharomyces rouxii	56
Z.rouxii-gi|254579006|ref|XP_002495489.1|	Cytochrome c oxidase subunit 9	Zygosaccharomyces rouxii	67
Z.rouxii-gi|254579252|ref|XP_002495612.1|	Mitochondrial import receptor subunit TOM6	Zygosaccharomyces rouxii	55
Z.rouxii-gi|254579338|ref|XP_002495655.1|	uncharacterized protein	Zygosaccharomyces rouxii	73
Z.rouxii-gi|254579941|ref|XP_002495956.1|	Translation machinery-associated protein 7	Zygosaccharomyces rouxii	63
Z.rouxii-gi|254580435|ref|XP_002496203.1|	Vacuolar ATPase assembly integral membrane protein VMA21	Zygosaccharomyces rouxii	80
Z.rouxii-gi|254581418|ref|XP_002496694.1|	Ubiquitin-like protein RUB1	Zygosaccharomyces rouxii	77
Z.rouxii-gi|254581604|ref|XP_002496787.1|	Ubiquitin-like modifier HUB1	Zygosaccharomyces rouxii	73
Z.rouxii-gi|254581786|ref|XP_002496878.1|	nucleolar RNA-binding Nop10p	Zygosaccharomyces rouxii	64
Z.rouxii-gi|254581788|ref|XP_002496879.1|	DASH complex subunit DAD4	Zygosaccharomyces rouxii	72
Z.rouxii-gi|254582006|ref|XP_002496988.1|	mitochondrial 54S ribosomal protein YmL39	Zygosaccharomyces rouxii	70
Z.rouxii-gi|254582162|ref|XP_002497066.1|	40S ribosomal protein S30	Zygosaccharomyces rouxii	63
Z.rouxii-gi|254583570|ref|XP_002497353.1|	Small nuclear ribonucleoprotein G	Zygosaccharomyces rouxii	76
Z.rouxii-gi|254583800|ref|XP_002497468.1|	DNA-directed RNA polymerases I, II, and III subunit RPABC5	Zygosaccharomyces rouxii	70
Z.rouxii-gi|254584116|ref|XP_002497626.1|	26S proteasome complex subunit SEM1	Zygosaccharomyces rouxii	69
Z.rouxii-gi|254584330|ref|XP_002497733.1|	CPA1 leader peptide	Zygosaccharomyces rouxii	25
Z.rouxii-gi|254584684|ref|XP_002497910.1|	Metal homeostasis factor ATX1	Zygosaccharomyces rouxii	72
Z.rouxii-gi|254585245|ref|XP_002498190.1|	Succinate dehydrogenase assembly factor 1	Zygosaccharomyces rouxii	79
Z.rouxii-gi|254585295|ref|XP_002498215.1|	DNA-directed RNA polymerases I, II, and III subunit RPABC4	Zygosaccharomyces rouxii	70
Z.rouxii-gi|254585801|ref|XP_002498468.1|	60S ribosomal protein L38	Zygosaccharomyces rouxii	78
Z.rouxii-gi|254585997|ref|XP_002498566.1|	Cytochrome c oxidase subunit 7	Zygosaccharomyces rouxii	58
Z.rouxii-gi|254586583|ref|XP_002498859.1|	DASH complex subunit HSK3	Zygosaccharomyces rouxii	70
Z.rouxii-sf10025_1	#N/A	#N/A	12
Z.rouxii-sf10085_1	#N/A	#N/A	16
Z.rouxii-sf10102_1	#N/A	#N/A	31
Z.rouxii-sf10110_1	hypothetical protein	Marchantia polymorpha	33
Z.rouxii-sf12208_1	#N/A	#N/A	11
Z.rouxii-sf12279_1	#N/A	#N/A	66
Z.rouxii-sf12550_1	#N/A	#N/A	33
Z.rouxii-sf12565_1	#N/A	#N/A	23
Z.rouxii-sf12597_1	#N/A	#N/A	23
Z.rouxii-sf12701_1	#N/A	#N/A	12
Z.rouxii-sf1304_1	#N/A	#N/A	11
Z.rouxii-sf13291_1	#N/A	#N/A	11
Z.rouxii-sf13620_1	#N/A	#N/A	25
Z.rouxii-sf14326_1	#N/A	#N/A	13
Z.rouxii-sf14459_1	#N/A	#N/A	13
Z.rouxii-sf17103_1	#N/A	#N/A	45
Z.rouxii-sf176315_1	#N/A	#N/A	54
Z.rouxii-sf176365_1	#N/A	#N/A	26
Z.rouxii-sf176379_1	#N/A	Zygosaccharomyces bailii ISA1307	25
Z.rouxii-sf176391_1	#N/A	#N/A	11
Z.rouxii-sf176470_1	#N/A	#N/A	20
Z.rouxii-sf18095_1	#N/A	#N/A	31
Z.rouxii-sf2197_1	Protease B inhibitor 2	Zygosaccharomyces rouxii	76
Z.rouxii-sf2746_1	#N/A	#N/A	50
Z.rouxii-sf2768_1	hypothetical protein	Saccharomyces cerevisiae x Saccharomyces kudriavzevii VIN7	26
Z.rouxii-sf308_1	#N/A	#N/A	13
Z.rouxii-sf3130_1	#N/A	#N/A	13
Z.rouxii-sf3612_1	#N/A	#N/A	17
Z.rouxii-sf398_1	#N/A	#N/A	22
Z.rouxii-sf4863_1	#N/A	#N/A	28
Z.rouxii-sf5798_1	#N/A	#N/A	45
Z.rouxii-sf5999_1	#N/A	#N/A	13
Z.rouxii-sf6241_1	#N/A	#N/A	12
Z.rouxii-sf6290_1	uncharacterized protein	Kuraishia capsulata CBS 1993	58
Z.rouxii-sf6306_1	SERF-like protein	Zygosaccharomyces rouxii	66
Z.rouxii-sf6621_1	#N/A	#N/A	12
Z.rouxii-sf6644_1	#N/A	#N/A	49
Z.rouxii-sf6645_1	#N/A	#N/A	16
Z.rouxii-sf7035_1	#N/A	#N/A	15
Z.rouxii-sf7645_1	#N/A	#N/A	24
Z.rouxii-sf7867_1	#N/A	#N/A	11
Z.rouxii-sf9145_1	#N/A	#N/A	13
Z.rouxii-sf9677_1	#N/A	#N/A	12
Z.rouxii-sf9681_1	#N/A	#N/A	11
Z.rouxii-sf9858_1	#N/A	#N/A	12
