# Supplementary material for: Computational discovery and annotation of conserved small open reading frames in fungal genomes
Source: BMC Bioinformatics. 2019 Feb 4;19(Suppl 13):551. doi: 10.1186/s12859-018-2550-2 (PMC7394265; doi:10.1186/s12859-018-2550-2)
Supplement: Supplementary file 3 — Pseudocode for sORFs workflow. This file contains a pseudocode for finding sORFs workflow using Linux environment using BASH, PYTHON and the Perl programming language. (ZIP 8 kb) [file 12859_2018_2550_MOESM3_ESM.zip]

Archive with 10 entries (9 files):
- Additional_file_3/
- Additional_file_3/fasta_getseq.pl
- Additional_file_3/grab2.py
- Additional_file_3/grep_type_gene.pl
- Additional_file_3/myigrgff.pl
- Additional_file_3/remove_overlapgene.sh
- Additional_file_3/step2runsORFs.sh
- Additional_file_3/dirlist.txt
- Additional_file_3/get_intergenic.py
- Additional_file_3/grep_seq_from_multifasta.sh
