# Supplementary material for: Computational discovery and annotation of conserved small open reading frames in fungal genomes
Source: BMC Bioinformatics. 2019 Feb 4;19(Suppl 13):551. doi: 10.1186/s12859-018-2550-2 (PMC7394265; doi:10.1186/s12859-018-2550-2)
Supplement: Supplementary file 3 — Pseudocode for sORFs workflow. This file contains a pseudocode for finding sORFs workflow using Linux environment using BASH, PYTHON and the Perl programming language. (ZIP 8 kb) [file 12859_2018_2550_MOESM3_ESM.zip › Additional_file_3/grep_type_gene.pl]

#!/usr/bin/perl
use warnings;

my $file = shift;
my $line;
my $cells;

if (!defined ($file)) {
    die "USAGE: perl <script> <input_file>\n";
}

open (GFF, "$file") or die "Cannot open input file$!\n";

while ($line = <GFF>)  {
	chomp $line;
	my @cells = split /\t/, $line;
	#change any type for example here is exon
	if ($cells[2] eq "gene") {
		print "$line \n";
	}
}
