# Supplementary material for: Computational discovery and annotation of conserved small open reading frames in fungal genomes
Source: BMC Bioinformatics. 2019 Feb 4;19(Suppl 13):551. doi: 10.1186/s12859-018-2550-2 (PMC7394265; doi:10.1186/s12859-018-2550-2)
Supplement: Supplementary file 3 — Pseudocode for sORFs workflow. This file contains a pseudocode for finding sORFs workflow using Linux environment using BASH, PYTHON and the Perl programming language. (ZIP 8 kb) [file 12859_2018_2550_MOESM3_ESM.zip › Additional_file_3/remove_overlapgene.sh]

#!/bin/bash
##usage sh remove_overlapgene.sh input output

while read line; do
	start=`echo "$line" | cut -f 4`;
	end=`echo "$line" | cut -f 5`;

	if [ $start -lt $end ]; then
		echo "$line";
		#sed -i 's/ /\t/g' $line;	
	fi

done < $1 #>> $2
#mv o file
