# Supplementary material for: Computational discovery and annotation of conserved small open reading frames in fungal genomes
Source: BMC Bioinformatics. 2019 Feb 4;19(Suppl 13):551. doi: 10.1186/s12859-018-2550-2 (PMC7394265; doi:10.1186/s12859-018-2550-2)
Supplement: Supplementary file 3 — Pseudocode for sORFs workflow. This file contains a pseudocode for finding sORFs workflow using Linux environment using BASH, PYTHON and the Perl programming language. (ZIP 8 kb) [file 12859_2018_2550_MOESM3_ESM.zip › Additional_file_3/dirlist.txt]

Agaricus_bisporus_var__H97
Aspergillus_fumigatus_uid14003
Aspergillus_nidulans_FGSC_A4_uid13961
Aspergillus_niger_CBS_513_88_uid19263
Aspergillus_oryzae_RIB40_uid28175
Candida_dubliniensis_CD36_uid38659
Candida_glabrata_CBS138_uid12376
Cryptococcus_gattii_WM276
Cryptococcus_neoformans_var_JEC21_uid10698
Debaryomyces_hansenii_CBS767_uid12410
Encephalitozoon_cuniculi_uid155
Encephalitozoon_intestinalis_ATCC_50506_uid51607
Eremothecium_cymbalariae_DBVPG_7215
Eremothecium_gossypii_uid10623
Gibberella_zeae_PH-1_uid243/Fusarium_graminearum
Kazachstania_africana_CBS_2517
Kluyveromyces_lactis_NRRL_Y-1140_uid12377
Lachancea_thermotolerans_CBS_6340_uid39575
Magnaporthe_grisea_70-15_uid1433
Myceliophthora_thermophila_ATCC_42464 
Naumovozyma_castellii_CBS_4309
Naumovozyma_dairenensis_CBS_421
Pichia_pastoris_GS115_uid39439
Pichia_stipitis_CBS_6054_uid18881
Saccharomyces_cerevisiae_uid128
Schizosaccharomyces_pombe_uid127
Tetrapisispora_phaffii_CBS_4417
Thielavia_terrestris_NRRL_8126
Torulaspora_delbrueckii_CBS_1146
Yarrowia_lipolytica_CLIB122_uid12414
Zygosaccharomyces_rouxii_CBS_732_uid3957
