# Supplementary material for: Computational discovery and annotation of conserved small open reading frames in fungal genomes
Source: BMC Bioinformatics. 2019 Feb 4;19(Suppl 13):551. doi: 10.1186/s12859-018-2550-2 (PMC7394265; doi:10.1186/s12859-018-2550-2)
Supplement: Supplementary file 3 — Pseudocode for sORFs workflow. This file contains a pseudocode for finding sORFs workflow using Linux environment using BASH, PYTHON and the Perl programming language. (ZIP 8 kb) [file 12859_2018_2550_MOESM3_ESM.zip › Additional_file_3/grep_seq_from_multifasta.sh]

#!/bin/bash
# usage: this_script.sh <file_list> <input_filename> <output_filename>

filename=$1

while read lines
do
sed -n -e "/$lines/,/>/p" $2 | sed -e "$ s/^>.*//" | sed -e "/^$/ d" >> $3

done<$filename
